# Supplementary material for: Comparative transcriptome analysis suggests convergent evolution of desiccation tolerance in Selaginella species
Source: BMC Plant Biol. 2020 Oct 12;20:468. doi: 10.1186/s12870-020-02638-3 (PMC7549206; doi:10.1186/s12870-020-02638-3)
Supplement: Supplementary file 9 — Additional file 9: Table S1. List of subcategories of the MapMan analysis. [file 12870_2020_2638_MOESM9_ESM.xlsx]

## Sheet: UpR-assembly_DH
SPECIES	S. sellowii
SIGNIFICANT CATEGORIES	nr. in set	UpR_DH	Assembly	UpR/assembly
amino acid metabolism	260	24	247	9.7166
cell wall	548	21	200	10.5
Co-factor and vitamine metabolism	81	6	55	10.9091
development	788	29	234	12.3932
DNA	3122	16	254	6.29921
fermentation	14	5	30	16.6667
gluconeogenesis / glyoxylate cycle	13	6	36	16.6667
glycolysis	79	8	93	8.60215
hormone metabolism	541	23	187	12.2995
lipid metabolism	429	22	220	10
major CHO metabolism	101	10	92	10.8696
minor CHO metabolism	124	17	94	18.0851
misc	1589	36	517	6.96325
mitochondrial electron transport / ATP synthesis	151	17	80	21.25
N-metabolism	26	3	38	7.89474
not assigned	11802	182	2457	7.40741
protein	4838	122	1702	7.16804
PS	206	85	278	30.5755
redox	210	21	162	12.963
RNA	3046	63	823	7.65492
S-assimilation	13	2	9	22.2222
secondary metabolism	444	26	244	10.6557
stress	1228	26	255	10.1961
TCA / org transformation	79	6	104	5.76923
tetrapyrrole synthesis	48	8	51	15.6863
transport	1021	64	625	10.24
SPECIES	S. lepidophylla
SIGNIFICANT CATEGORIES	nr. in set	UpR_DH	Assembly	UpR/assembly
amino acid metabolism	260	45	352	12.7841
C1-metabolism	40	7	77	9.09091
cell	830	83	676	12.2781
cell wall	548	44	333	13.2132
Co-factor and vitamine metabolism	81	8	62	12.9032
DNA	3122	24	312	7.69231
fermentation	14	4	56	7.14286
gluconeogenesis / glyoxylate cycle	13	4	40	10
glycolysis	79	35	200	17.5
hormone metabolism	541	42	260	16.1538
lipid metabolism	429	46	370	12.4324
major CHO metabolism	101	12	113	10.6195
metal handling	83	11	46	23.913
misc	1589	119	677	17.5775
mitochondrial electron transport / ATP synthesis	151	50	174	28.7356
N-metabolism	26	6	70	8.57143
not assigned	11802	221	2812	7.85917
nucleotide metabolism	180	17	155	10.9677
OPP	31	10	67	14.9254
polyamine metabolism	16	3	23	13.0435
protein	4838	416	3066	13.5682
PS	206	38	374	10.1604
redox	210	37	203	18.2266
RNA	3046	83	1071	7.74977
S-assimilation	13	4	24	16.6667
secondary metabolism	444	50	318	15.7233
signalling	1363	73	662	11.0272
stress	1228	90	546	16.4835
TCA / org transformation	79	34	205	16.5854
transport	1021	101	853	11.8406
SPECIES	S. denticulata
SIGNIFICANT CATEGORIES	nr. in set	UpR_DH	Assembly	UpR/assembly
amino acid metabolism	260	22	334	6.58683
Biodegradation of Xenobiotics	28	4	31	12.9032
C1-metabolism	40	6	59	10.1695
cell	830	70	613	11.4192
development	788	67	393	17.0483
DNA	3122	40	385	10.3896
fermentation	14	6	47	12.766
gluconeogenesis / glyoxylate cycle	13	4	21	19.0476
glycolysis	79	11	147	7.48299
hormone metabolism	541	43	359	11.9777
lipid metabolism	429	45	363	12.3967
major CHO metabolism	101	13	121	10.7438
minor CHO metabolism	124	10	130	7.69231
misc	1589	89	853	10.4338
mitochondrial electron transport / ATP synthesis	151	16	100	16
not assigned	11802	341	3950	8.63291
polyamine metabolism	16	6	30	20
protein	4838	214	2663	8.03605
PS	206	58	454	12.7753
redox	210	25	236	10.5932
RNA	3046	166	1389	11.951
S-assimilation	13	4	22	18.1818
signalling	1363	76	753	10.093
stress	1228	61	425	14.3529
TCA / org transformation	79	9	117	7.69231
transport	1021	98	1033	9.48693
	UpR / assembly
CATEGORIES	S.sello	S.lepid	S.denti
amino acid metabolism	9.7166	12.7841	6.58683
Biodegradation of Xenobiotics	ns	ns	12.9032
C1-metabolism	ns	9.09091	10.1695
cell	ns	12.2781	11.4192
cell wall	10.5	13.2132	ns
Co-factor and vitamine metabolism	10.9091	12.9032	ns
development	12.3932	ns	17.0483
DNA	6.29921	7.69231	10.3896
fermentation	16.6667	7.14286	12.766
gluconeogenesis / glyoxylate cycle	16.6667	10	19.0476
glycolysis	8.60215	17.5	7.48299
hormone metabolism	12.2995	16.1538	11.9777
lipid metabolism	10	12.4324	12.3967
major CHO metabolism	10.8696	10.6195	10.7438
metal handling	ns	23.913	ns
minor CHO metabolism	18.0851	ns	7.69231
misc	6.96325	17.5775	10.4338
mitochondrial electron transport / ATP synthesis	21.25	28.7356	16
N-metabolism	7.89474	8.57143	ns
not assigned	7.40741	7.85917	8.63291
nucleotide metabolism	ns	10.9677	ns
OPP	ns	14.9254	ns
polyamine metabolism	ns	13.0435	20
protein	7.16804	13.5682	8.03605
PS	30.5755	10.1604	12.7753
redox	12.963	18.2266	10.5932
RNA	7.65492	7.74977	11.951
S-assimilation	22.2222	16.6667	18.1818
secondary metabolism	10.6557	15.7233	ns
signalling	ns	11.0272	10.093
stress	10.1961	16.4835	14.3529
TCA / org transformation	5.76923	16.5854	7.69231
tetrapyrrole synthesis	15.6863	ns	ns
transport	10.24	11.8406	9.48693
SELECTED CATEGORIES						FRACTION
CATEGORIES	S.sello	S.lepid	S.denti		CATEGORIES	S. sellowii	S. lepidophylla	S. denticulata
amino acid metabolism	9.7166	12.7841	6.58683		Amino acid metabolism	0.097166	0.127841	0.0658683
cell wall	10.5	13.2132	ns		Cell wall	0.105	0.132132	0.123
hormone metabolism	12.2995	16.1538	11.9777		Hormone metabolism	0.122995	0.161538	0.119777
lipid metabolism	10	12.4324	12.3967		Lipid metabolism	0.1	0.124324	0.123967
major CHO metabolism	10.8696	10.6195	10.7438		Major CHO metabolism	0.108696	0.106195	0.107438
minor CHO metabolism	18.0851	ns	7.69231		Minor CHO metabolism	0.180851	0.084	0.0769231
mitochondrial electron transport / ATP synthesis	21.25	28.7356	16		mt e- transp. / ATP synthesis	0.2125	0.287356	0.16
PS	30.5755	10.1604	12.7753		Photosynthesis	0.305755	0.101604	0.127753
redox	12.963	18.2266	10.5932		Redox	0.12963	0.182266	0.105932
secondary metabolism	10.6557	15.7233	ns		Secondary metabolism	0.106557	0.157233	0.053
signalling	ns	11.0272	10.093		Signalling	0.069	0.110272	0.10093
stress	10.1961	16.4835	14.3529		Stress	0.101961	0.164835	0.143529
transport	10.24	11.8406	9.48693		Transport	0.1024	0.118406	0.0948693
	S. sellowii		S. lepidophylla		S. denticulata		PROPORTION
AMINO ACID METABOLISM	Assembly	UpR_DH	Assembly	UpR_DH	Assembly	UpR_DH	S. sellowii	S. lepidophylla	S. denticulata
Synthesis	168	19	243	36	168	10	0.113095	0.148148	0.0595238
Degradation	75	5	69	8	103	11	0.0666667	0.115942	0.106796
	S. sellowii		S. lepidophylla		S. denticulata		PROPORTION
CELL WALL	Assembly	UpR_DH	Assembly	UpR_DH	Assembly	UpR_DH	S. sellowii	S. lepidophylla	S. denticulata
Cell wall proteins	15	1	45	5	21	4	0.0666667	0.111111	0.190476
Cellulose synthesis	33	0	53	4	43	3	0	0.0754717	0.0697674
Degradation	50	7	48	1	59	10	0.14	0.0208333	0.169492
Hemicellulose synthesis	16	3	18	4	17	5	0.1875	0.222222	0.294118
Modification	22	1	38	12	24	5	0.0454545	0.315789	0.208333
Pectin synthesis	4	1	10	0	5	0	0.25	0	0
Pectin*esterases	22	3	36	4	28	1	0.136364	0.111111	0.0357143
Precursor synthesis	38	5	84	14	46	2	0.131579	0.166667	0.0434783
	S. sellowii		S. lepidophylla		S. denticulata		PROPORTION
HORMONE METABOLISM	Assembly	UpR_DH	Assembly	UpR_DH	Assembly	UpR_DH	S. sellowii	S. lepidophylla	S. denticulata
Abscisic acid	27	2	32	4	55	12	0.0740741	0.125	0.218182
Auxin	58	11	75	8	92	17	0.189655	0.106667	0.184783
Brassinosteroid	29	3	52	9	70	1	0.103448	0.173077	0.0142857
Cytokinin	23	1	19	3	43	6	0.0434783	0.157895	0.139535
Ethylene	16	2	32	7	24	0	0.125	0.21875	0
Gibberelin	11	2	17	2	27	2	0.181818	0.117647	0.0740741
Jasmonate	20	1	32	9	43	5	0.05	0.28125	0.116279
Salicylic acid	2	1	1	0	4	0	0.5	0	0
	S. sellowii		S. lepidophylla		S. denticulata		PROPORTION
LIPID METABOLISM	Assembly	UpR_DH	Assembly	UpR_DH	Assembly	UpR_DH	S. sellowii	S. lepidophylla	S. denticulata
Exotics (steroids, squalene etc)	32	1	58	6	50	1	0.03125	0.103448	0.02
FA desaturation	12	1	25	2	16	2	0.0833333	0.08	0.125
FA synthesis and FA elongation	69	5	119	16	98	4	0.0724638	0.134454	0.0408163
Glyceral metabolism	9	1	11	2	10	3	0.111111	0.181818	0.3
Glycolipid synthesis	4	1	9	2	4	1	0.25	0.222222	0.25
Lipid degradation	63	10	95	13	108	18	0.15873	0.136842	0.166667
Lipid transfer proteins	0	0	6	1	5	0	0	0.166667	0
Phospholipid synthesis	24	2	42	4	63	15	0.0833333	0.0952381	0.238095
TAG synthesis	1	1	2	0	3	1	1	0	0.333333
	S. sellowii		S. lepidophylla		S. denticulata		PROPORTION
MAJOR CHO METABOLISM	Assembly	UpR_DH	Assembly	UpR_DH	Assembly	UpR_DH	S. sellowii	S. lepidophylla	S. denticulata
Degradation	57	9	79	10	78	11	0.157895	0.126582	0.141026
Synthesis	35	1	34	2	43	2	0.0285714	0.0588235	0.0465116
	S. sellowii		S. lepidophylla		S. denticulata		PROPORTION
MINOR CHO METABOLISM	Assembly	UpR_DH	Assembly	UpR_DH	Assembly	UpR_DH	S. sellowii	S. lepidophylla	S. denticulata
Callose	10	1	8	0	18	0	0.1	0	0
misc	4	1	2	0	2	0	0.25	0	0
Myo-inositol	12	2	17	0	11	1	0.166667	0	0.0909091
Others	31	4	40	2	49	5	0.129032	0.05	0.102041
Raffinose family	13	7	3	1	10	2	0.538462	0.333333	0.2
Sugar alcohols	2	0	3	0	11	1	0	0	0.0909091
Trehalose	13	2	10	3	20	1	0.153846	0.3	0.05
	S. sellowii		S. lepidophylla		S. denticulata		PROPORTION
MITOCHONDRIAL e- TRANSPORT / ATP	Assembly	UpR_DH	Assembly	UpR_DH	Assembly	UpR_DH	S. sellowii	S. lepidophylla	S. denticulata
Alternative oxidase	3	0	3	1	5	2	0	0.333333	0.4
Cytochrome c	7	0	17	3	5	0	0	0.176471	0
Cytochrome c oxidase	8	3	20	5	14	3	0.375	0.25	0.214286
Cytochrome c reductase	8	2	15	6	8	2	0.25	0.4	0.25
F1-ATPase	20	3	44	12	15	1	0.15	0.272727	0.0666667
NADH-DH	27	9	67	22	45	8	0.333333	0.328358	0.177778
	S. sellowii		S. lepidophylla		S. denticulata		PROPORTION
PHOTOSYNTHESIS	Assembly	UpR_DH	Assembly	UpR_DH	Assembly	UpR_DH	S. sellowii	S. lepidophylla	S. denticulata
Calvin cycle	78	15	138	12	130	14	0.192308	0.0869565	0.107692
Lightreaction	157	68	201	25	275	40	0.433121	0.124378	0.145455
Photorespiration	33	2	34	1	49	4	0.0606061	0.0294118	0.0816327
	S. sellowii		S. lepidophylla		S. denticulata		PROPORTION
REDOX	Assembly	UpR_DH	Assembly	UpR_DH	Assembly	UpR_DH	S. sellowii	S. lepidophylla	S. denticulata
Ascorbate and glutathione	62	10	85	17	98	12	0.16129	0.2	0.122449
Dismutases and catalases	26	2	25	6	34	3	0.0769231	0.24	0.0882353
Glutaredoxins	14	2	16	3	17	4	0.142857	0.1875	0.235294
Heme	2	1	4	0	8	0	0.5	0	0
misc	7	1	7	3	9	2	0.142857	0.428571	0.222222
Peroxiredoxin	12	1	16	1	21	1	0.0833333	0.0625	0.047619
Thioredoxin	39	4	50	7	49	3	0.102564	0.14	0.0612245
	S. sellowii		S. lepidophylla		S. denticulata		PROPORTION
SECONDARY METABOLISM	Assembly	UpR_DH	Assembly	UpR_DH	Assembly	UpR_DH	S. sellowii	S. lepidophylla	S. denticulata
Flavonoids	55	10	60	10	126	6	0.181818	0.166667	0.047619
Isoprenoids	62	2	79	8	96	3	0.0322581	0.101266	0.03125
Phenylpropanoids	90	10	114	22	139	11	0.111111	0.192982	0.0791367
Simple phenols	10	2	6	1	9	0	0.2	0.166667	0
Sulfur-containing	8	1	33	7	10	1	0.125	0.212121	0.1
Wax	8	1	10	2	11	1	0.125	0.2	0.0909091
	S. sellowii		S. lepidophylla		S. denticulata		PROPORTION
SIGNALLING	Assembly	UpR_DH	Assembly	UpR_DH	Assembly	UpR_DH	S. sellowii	S. lepidophylla	S. denticulata
14-3-3 proteins	17	1	35	8	18	3	0.0588235	0.228571	0.166667
Calcium	84	11	133	24	136	17	0.130952	0.180451	0.125
G-proteins	111	5	189	26	149	18	0.045045	0.137566	0.120805
Gravity	5	1	3	0	6	1	0.2	0	0.166667
Sugar and nutrient physiology	18	0	24	2	19	3	0	0.0833333	0.157895
Light	41	2	42	1	67	8	0.0487805	0.0238095	0.119403
Lipids	2	0	3	0	9	1	0	0	0.111111
MAP kinases	26	4	30	3	33	0	0.153846	0.1	0
Phosphinositides	14	1	25	2	27	5	0.0714286	0.08	0.185185
Phosphorelay	1	0	1	1	2	0	0	1	0
Receptor kinases	152	7	167	6	279	20	0.0460526	0.0359281	0.0716846
	S. sellowii		S. lepidophylla		S. denticulata		PROPORTION
STRESS	Assembly	UpR_DH	Assembly	UpR_DH	Assembly	UpR_DH	S. sellowii	S. lepidophylla	S. denticulata
Abiotic	187	20	413	63	308	50	0.106952	0.152542	0.162338
Biotic	65	6	130	26	115	11	0.0923077	0.2	0.0956522
	S. sellowii		S. lepidophylla		S. denticulata		PROPORTION
STRESS.ABIOTIC	Assembly	UpR_DH	Assembly	UpR_DH	Assembly	UpR_DH	S. sellowii	S. lepidophylla	S. denticulata
Cold	6	1	13	5	12	1	0.166667	0.384615	0.0833333
Drought/salt	25	4	63	10	45	7	0.16	0.15873	0.155556
Heat	118	10	245	23	174	33	0.0847458	0.0938776	0.189655
Touch/wounding	4	0	7	0	6	1	0	0	0.166667
Unspecified	21	5	59	20	46	6	0.238095	0.338983	0.130435
	S. sellowii		S. lepidophylla		S. denticulata		PROPORTION
TRANSPORT	Assembly	UpR_DH	Assembly	UpR_DH	Assembly	UpR_DH	S. sellowii	S. lepidophylla	S. denticulata
ABC transporters and multidrug resistance systems	135	12	139	7	190	17	0.0888889	0.0503597	0.0894737
Amino acids	48	1	57	7	102	9	0.0208333	0.122807	0.0882353
Calcium	15	4	23	3	20	3	0.266667	0.130435	0.15
Cyclic nucleotide or calcium regulated channels	5	0	6	0	11	1	0	0	0.0909091
H+ transporting pyrophosphatase	5	0	16	2	15	0	0	0.125	0
Major Intrinsic Proteins	23	6	44	16	37	5	0.26087	0.363636	0.135135
Membrane system unknown	1	0	3	1	2	0	0	0.333333	0
Metabolite transporters at the envelope membrane	20	2	31	2	30	0	0.1	0.0645161	0
Metabolite transporters at the mitochondrial membrane	49	7	74	7	63	7	0.142857	0.0945946	0.111111
Metal	37	3	44	7	76	6	0.0810811	0.159091	0.0789474
misc	62	9	77	7	107	7	0.145161	0.0909091	0.0654206
NDP-sugars at the ER	2	1	7	0	2	0	0.5	0	0
Nitrate	4	0	9	1	5	0	0	0.111111	0
p- and v-ATPases	51	1	97	19	63	3	0.0196078	0.195876	0.047619
Peptides and oligopeptides	24	3	29	1	58	2	0.125	0.0344828	0.0344828
Phosphate	13	0	30	4	42	9	0	0.133333	0.214286
Porins	5	0	4	3	8	2	0	0.75	0.25
Potassium	20	3	25	1	29	4	0.15	0.04	0.137931
Sugars	48	5	64	10	66	15	0.104167	0.15625	0.227273
Sulphate	5	0	10	0	7	2	0	0	0.285714
Unspecified anions	12	1	23	2	23	0	0.0833333	0.0869565	0
Unspecified cations	28	6	27	1	57	6	0.214286	0.037037	0.105263

## Sheet: UpR-assembly_RH
SPECIES	S. sellowii
SIGNIFICANT CATEGORIES	nr. in set	UpR_RH	Assembly
amino acid metabolism	260	10	247
Co-factor and vitamine metabolism	81	5	55
DNA	3122	10	254
fermentation	14	4	30
gluconeogenesis / glyoxylate cycle	13	5	36
hormone metabolism	541	17	187
lipid metabolism	429	21	220
major CHO metabolism	101	5	92
mitochondrial electron transport / ATP synthesis	151	19	80
not assigned	11802	160	2457
nucleotide metabolism	180	9	103
protein	4838	128	1702
PS	206	15	278
RNA	3046	44	823
secondary metabolism	444	22	244
signalling	1363	21	475
stress	1228	19	255
tetrapyrrole synthesis	48	5	51
transport	1021	50	625
SPECIES	S. lepidophylla
SIGNIFICANT CATEGORIES	nr. in set	UpR_RH	Assembly
amino acid metabolism	260	41	352
C1-metabolism	40	5	77
cell	830	64	676
cell wall	548	39	333
DNA	3122	24	312
gluconeogenesis / glyoxylate cycle	13	3	40
glycolysis	79	23	200
hormone metabolism	541	30	260
lipid metabolism	429	39	370
major CHO metabolism	101	11	113
metal handling	83	8	46
misc	1589	104	677
mitochondrial electron transport / ATP synthesis	151	48	174
N-metabolism	26	9	70
not assigned	11802	184	2812
nucleotide metabolism	180	16	155
OPP	31	8	67
protein	4838	348	3066
redox	210	30	203
RNA	3046	73	1071
S-assimilation	13	6	24
secondary metabolism	444	36	318
signalling	1363	63	662
stress	1228	70	546
TCA / org transformation	79	27	205
transport	1021	87	853
	S. sellowii				S. lepidophylla
CATEGORIES	UpR_RH	Assembly	UpR/Assembly		UpR_RH	Assembly	UpR/Assembly
amino acid metabolism	10	247	0.0404858		41	352	0.116477
C1-metabolism	2	47	0.0425532		5	77	0.0649351
cell	18	395	0.0455696		64	676	0.0946746
cell wall	11	200	0.055		39	333	0.117117
Co-factor and vitamine metabolism	5	55	0.0909091		5	62	0.0806452
DNA	10	254	0.0393701		24	312	0.0769231
fermentation	4	30	0.133333		2	56	0.0357143
gluconeogenesis / glyoxylate cycle	5	36	0.138889		3	40	0.075
glycolysis	4	93	0.0430108		23	200	0.115
hormone metabolism	17	187	0.0909091		30	260	0.115385
lipid metabolism	21	220	0.0954545		39	370	0.105405
major CHO metabolism	5	92	0.0543478		11	113	0.0973451
metal handling	0	35	0		8	46	0.173913
misc	33	517	0.0638298		104	677	0.153619
mitochondrial electron transport / ATP synthesis	19	80	0.2375		48	174	0.275862
N-metabolism	1	38	0.0263158		9	70	0.128571
not assigned	160	2457	0.0651201		184	2812	0.0654339
nucleotide metabolism	9	103	0.0873786		16	155	0.103226
OPP	1	32	0.03125		8	67	0.119403
protein	128	1702	0.0752056		348	3066	0.113503
PS	15	278	0.0539568		12	374	0.0320856
redox	4	162	0.0246914		30	203	0.147783
RNA	44	823	0.0534629		73	1071	0.0681606
S-assimilation	1	9	0.111111		6	24	0.25
secondary metabolism	22	244	0.0901639		36	318	0.113208
signalling	21	475	0.0442105		63	662	0.0951662
stress	19	255	0.0745098		70	546	0.128205
tetrapyrrole synthesis	5	51	0.0980392		0	546	0
TCA / org transformation	3	104	0.0288462		27	205	0.131707
transport	50	625	0.08		87	853	0.101993
	FRACTION
SELECTED CATEGORIES	S. sellowii	S. lepidophylla
Amino acid metabolism	0.0404858	0.116477
Cell wall	0.055	0.117117
Hormone metabolism	0.0909091	0.115385
Lipid metabolism	0.0954545	0.105405
Major CHO metabolism	0.0543478	0.0973451
mt e- transp. / ATP synthesis	0.2375	0.275862
N-metabolism	0.0263158	0.128571
Photosynthesis	0.0539568	0.0320856
Redox	0.0246914	0.147783
Secondary metabolism	0.0901639	0.113208
Signalling	0.0442105	0.0951662
Stress	0.0745098	0.128205
Transport	0.08	0.101993
	S. sellowii		S. lepidophylla		PROPORTION
CELL WALL	Assembly	UpR_RH	Assembly	UpR_RH	S. sellowii	S. lepidophylla
Cell wall proteins	15	1	45	5	0.0666667	0.111111
Cellulose synthesis	33	0	53	3	0	0.0566038
Degradation	50	3	48	5	0.06	0.104167
Hemicellulose synthesis	16	2	18	2	0.125	0.111111
Modification	22	0	38	8	0	0.210526
Pectin*esterases	22	2	36	1	0.0909091	0.0277778
Precursor synthesis	38	3	84	15	0.0789474	0.178571
	S. sellowii		S. lepidophylla		PROPORTION
N-metabolism	Assembly	UpR_RH	Assembly	UpR_RH	S. sellowii	S. lepidophylla
Ammonia metabolism	27	1	47	4	0.037037	0.0851064
N-degradation	4	0	13	2	0	0.153846
Nitrate metabolism	4	0	9	3	0	0.333333
	S. sellowii		S. lepidophylla		PROPORTION
REDOX	Assembly	UpR_RH	Assembly	UpR_RH	S. sellowii	S. lepidophylla
Ascorbate and glutathione	62	1	85	18	0.016129	0.211765
Dismutases and catalases	26	0	25	3	0	0.12
Glutaredoxins	14	0	16	1	0	0.0625
Heme	2	1	4	0	0.5	0
misc	7	0	7	2	0	0.285714
Peroxiredoxin	12	0	16	1	0	0.0625
Thioredoxin	39	2	50	5	0.0512821	0.1
	S. sellowii		S. lepidophylla		PROPORTION
SECONDARY METABOLISM	Assembly	UpR_RH	Assembly	UpR_RH	S. sellowii	S. lepidophylla
Flavonoids	55	8	60	7	0.145455	0.116667
Isoprenoids	62	2	79	10	0.0322581	0.126582
Phenylpropanoids	90	8	114	11	0.0888889	0.0964912
Simple phenols	10	3	6	1	0.3	0.166667
Sulfur-containing	8	0	33	5	0	0.151515
Wax	8	1	10	2	0.125	0.2
	S. sellowii		S. lepidophylla		PROPORTION
TRANSPORT (selected categories)	Assembly	UpR_RH	Assembly	UpR_RH	S. sellowii	S. lepidophylla
ABC transporters and multidrug resistance systems	135	9	139	5	0.0666667	0.0359712
Amino acids	48	2	57	4	0.0416667	0.0701754
Calcium	15	4	23	1	0.266667	0.0434783
H+ transporting pyrophosphatase	5	0	16	2	0	0.125
Major Intrinsic Proteins	23	1	44	17	0.0434783	0.386364
Membrane system unknown	1	0	3	1	0	0.333333
Metabolite transporters at the envelope membrane	20	1	31	2	0.05	0.0645161
Metabolite transporters at the mitochondrial membrane	49	6	74	7	0.122449	0.0945946
Metal	37	4	44	6	0.108108	0.136364
misc	62	4	77	6	0.0645161	0.0779221
NDP-sugars at the ER	2	1	7	1	0.5	0.142857
Nitrate	4	0	9	1	0	0.111111
Nucleotides	4	1	2	0	0.25	0
p- and v-ATPases	51	1	97	20	0.0196078	0.206186
Peptides and oligopeptides	24	3	29	0	0.125	0
Phosphate	13	0	30	2	0	0.0666667
Porins	5	0	4	3	0	0.75
Potassium	20	2	25	1	0.1	0.04
Sugars	48	3	64	5	0.0625	0.078125
Unspecified anions	12	1	23	1	0.0833333	0.0434783
Unspecified cations	28	7	27	2	0.25	0.0740741

## Sheet: Ssello_assembly
Absolute values (± bootstrap StdDev, p-value)
2457	44.4	4.18e-166	not assigned (nr. in set	11802)
1702	38.8	4.229e-18	protein (nr. in set	4838)
823	29.1	1.451e-05	RNA (nr. in set	3046)
625	22.9	8.343e-98	transport (nr. in set	1021)
517	21.6	0.001658	misc (nr. in set	1589)
475	21.6	9.061e-06	signalling (nr. in set	1363)
395	18.7	1.563e-27	cell (nr. in set	830)
278	16.8	0	PS (nr. in set	206)
255	15.4	3.174e-14	stress (nr. in set	1228)
254	17.2	5.035e-212	DNA (nr. in set	3122)
247	15	2.026e-111	amino acid metabolism (nr. in set	260)
244	15.4	1.876e-28	secondary metabolism (nr. in set	444)
234	15.7	0.031	development (nr. in set	788)
220	13.8	8.739e-21	lipid metabolism (nr. in set	429)
200	14.5	0.0001527	cell wall (nr. in set	548)
187	13.5	0.002453	hormone metabolism (nr. in set	541)
162	10.9	2.15e-45	redox (nr. in set	210)
104	10.7	0	TCA / org transformation (nr. in set	79)
103	9.7	1.805e-14	nucleotide metabolism (nr. in set	180)
94	9.6	6.09e-26	minor CHO metabolism (nr. in set	124)
93	10.2	0	glycolysis (nr. in set	79)
92	9.9	4.615e-38	major CHO metabolism (nr. in set	101)
80	9.3	1.839e-09	mitochondrial electron transport / ATP synthesis (nr. in set	151)
55	7.2	1.659e-12	Co-factor and vitamine metabolism (nr. in set	81)
51	6.6	0	tetrapyrrole synthesis (nr. in set	48)
47	6.9	0	C1-metabolism (nr. in set	40)
38	6.4	0	N-metabolism (nr. in set	26)
36	5.4	0	gluconeogenesis / glyoxylate cycle (nr. in set	13)
35	6.1	0.005531	metal handling (nr. in set	83)
32	5.7	0	OPP (nr. in set	31)
30	5	0	fermentation (nr. in set	14)
20	3.8	0	polyamine metabolism (nr. in set	16)
17	4.1	0.0005388	Biodegradation of Xenobiotics (nr. in set	28)
9	2.8	0.003348	S-assimilation (nr. in set	13)
count(ID)	Annotation
1	amino acid metabolism
10	amino acid metabolism.degradation.aromatic aa
21	amino acid metabolism.degradation.aspartate family
22	amino acid metabolism.degradation.branched chain group
1	amino acid metabolism.degradation.central amino acid metabolism
9	amino acid metabolism.degradation.glutamate family
3	amino acid metabolism.degradation.histidine
9	amino acid metabolism.degradation.serine-glycine-cysteine group
3	amino acid metabolism.misc
42	amino acid metabolism.synthesis.aromatic aa
51	amino acid metabolism.synthesis.aspartate family
8	amino acid metabolism.synthesis.branched chain group
28	amino acid metabolism.synthesis.central amino acid metabolism
6	amino acid metabolism.synthesis.glutamate family
5	amino acid metabolism.synthesis.histidine
28	amino acid metabolism.synthesis.serine-glycine-cysteine group
6	Biodegradation of Xenobiotics
1	Biodegradation of Xenobiotics.3-hydroxybutyryl-CoA dehydrogenase
3	Biodegradation of Xenobiotics.hydroxyacylglutathione hydrolase
7	Biodegradation of Xenobiotics.lactoylglutathione lyase
13	C1-metabolism
1	C1-metabolism.dihydroneopterin aldolase
9	C1-metabolism.formate dehydrogenase
2	C1-metabolism.formate-tetrahydrofolate ligase
13	C1-metabolism.glycine hydroxymethyltransferase
4	C1-metabolism.Methylenetetrahydrofolate dehydrogenase & Methenyltetrahydrofolate cyclohydrolase
3	C1-metabolism.methylenetetrahydrofolate reductase
2	C1-metabolism.tetrahydrofolate synthase
1	cell wall.cell wall proteins
7	cell wall.cell wall proteins.AGPs
3	cell wall.cell wall proteins.LRR
4	cell wall.cell wall proteins.RGP
5	cell wall.cellulose synthesis
23	cell wall.cellulose synthesis.cellulose synthase
5	cell wall.cellulose synthesis.COBRA
2	cell wall.degradation
2	cell wall.degradation.cellulases and beta -1,4-glucanases
16	cell wall.degradation.mannan-xylose-arabinose-fucose
30	cell wall.degradation.pectate lyases and polygalacturonases
9	cell wall.hemicellulose synthesis
7	cell wall.hemicellulose synthesis.glucuronoxylan
22	cell wall.modification
3	cell wall.pectin synthesis.homogalacturonan
1	cell wall.pectin synthesis.rhamnogalacturonan II
4	cell wall.pectin*esterases.acetyl esterase
1	cell wall.pectin*esterases.misc
17	cell wall.pectin*esterases.PME
4	cell wall.precursor synthesis.AXS
6	cell wall.precursor synthesis.GAE
1	cell wall.precursor synthesis.GER
1	cell wall.precursor synthesis.GMD
2	cell wall.precursor synthesis.KDO pathway
1	cell wall.precursor synthesis.MUR4
6	cell wall.precursor synthesis.NDP sugar pyrophosphorylase
1	cell wall.precursor synthesis.phosphomannomutase
1	cell wall.precursor synthesis.phosphomannose isomerase
3	cell wall.precursor synthesis.sugar kinases
3	cell wall.precursor synthesis.UDP-Glc dehydrogenase (UGD)
2	cell wall.precursor synthesis.UDP-glucose 4,6-dehydratase
1	cell wall.precursor synthesis.UER
2	cell wall.precursor synthesis.UGE
4	cell wall.precursor synthesis.UXS
4	cell.cell death.plants
28	cell.cycle
20	cell.cycle.peptidylprolyl isomerase
61	cell.division
4	cell.division.plastid
206	cell.organisation
3	cell.unspecified
69	cell.vesicle transport
14	Co-factor and vitamine metabolism
2	Co-factor and vitamine metabolism.biotin
3	Co-factor and vitamine metabolism.biotin.biotin synthase
2	Co-factor and vitamine metabolism.folate & vitamine K.vitamine K
4	Co-factor and vitamine metabolism.iron-sulphur clusters
3	Co-factor and vitamine metabolism.lipoic acid
3	Co-factor and vitamine metabolism.molybdenum cofactor
1	Co-factor and vitamine metabolism.NADH kinase
2	Co-factor and vitamine metabolism.pantothenate.dephospho-CoA kinase (DPCK)
1	Co-factor and vitamine metabolism.pantothenate.pantoate beta-alanine ligase (PANC, pantothenate synthetase)
3	Co-factor and vitamine metabolism.pantothenate.pantothenate kinase (PANK)
1	Co-factor and vitamine metabolism.pantothenate.phosphopantothenoylcysteine synthetase (PPCS)
1	Co-factor and vitamine metabolism.riboflavin.GTP cyclohydrolase II
3	Co-factor and vitamine metabolism.riboflavin.riboflavin synthase
9	Co-factor and vitamine metabolism.thiamine
1	Co-factor and vitamine metabolism.thiamine.hydroxymethylpyrimidine kinase
1	Co-factor and vitamine metabolism.thiamine.thiamine diphosphokinase
1	Co-factor and vitamine metabolism.ubiquinone.hexaprenyldihydroxybenzoate methyltransferase
4	development.late embryogenesis abundant
2	development.multitarget.target of rapamycin
3	development.squamosa promoter binding like (SPL)
21	development.storage proteins
202	development.unspecified
46	DNA.repair
147	DNA.synthesis/chromatin structure
27	DNA.synthesis/chromatin structure.histone
34	DNA.unspecified
7	fermentation.ADH
14	fermentation.aldehyde dehydrogenase
9	fermentation.PDC
1	gluconeogenesis / glyoxylate cycle
1	gluconeogenesis / glyoxylate cycle.citrate synthase
13	gluconeogenesis / glyoxylate cycle.isocitrate lyase
2	gluconeogenesis / glyoxylate cycle.Malate DH
6	gluconeogenesis / glyoxylate cycle.malate synthase
12	gluconeogenesis / glyoxylate cycle.PEPCK
1	gluconeogenesis / glyoxylate cycle.pyruvate dikinase
3	glycolysis.cytosolic branch.3-phosphoglycerate kinase (PGK)
5	glycolysis.cytosolic branch.aldolase
10	glycolysis.cytosolic branch.enolase
2	glycolysis.cytosolic branch.fructose-2,6-bisphosphatase (Fru2,6BisPase)
3	glycolysis.cytosolic branch.glucose-6-phosphate isomerase
15	glycolysis.cytosolic branch.glyceraldehyde 3-phosphate dehydrogenase (GAP-DH)
6	glycolysis.cytosolic branch.non-phosphorylating glyceraldehyde 3-phosphate dehydrogenase (NPGAP-DH)
5	glycolysis.cytosolic branch.phospho-enol-pyruvate carboxylase (PEPC)
1	glycolysis.cytosolic branch.phospho-enol-pyruvate carboxylase kinase (PPCK)
2	glycolysis.cytosolic branch.phosphofructokinase (PFK)
2	glycolysis.cytosolic branch.phosphoglucomutase (PGM)
2	glycolysis.cytosolic branch.phosphoglycerate mutase
1	glycolysis.cytosolic branch.pyrophosphate-fructose-6-P phosphotransferase
8	glycolysis.cytosolic branch.pyruvate kinase (PK)
5	glycolysis.cytosolic branch.triosephosphate isomerase (TPI)
5	glycolysis.cytosolic branch.UGPase
4	glycolysis.plastid branch.glyceraldehyde 3-phosphate dehydrogenase (GAP-DH)
3	glycolysis.plastid branch.phosphofructokinase (PFK)
6	glycolysis.plastid branch.phosphoglucomutase (PGM)
3	glycolysis.plastid branch.pyruvate kinase (PK)
2	glycolysis.unclear/dually targeted.phosphoglycerate mutase
3	hormone metabolism.abscisic acid.induced-regulated-responsive-activated
6	hormone metabolism.abscisic acid.signal transduction
18	hormone metabolism.abscisic acid.synthesis-degradation
36	hormone metabolism.auxin.induced-regulated-responsive-activated
18	hormone metabolism.auxin.signal transduction
4	hormone metabolism.auxin.synthesis-degradation
1	hormone metabolism.brassinosteroid.induced-regulated-responsive-activated
12	hormone metabolism.brassinosteroid.signal transduction
16	hormone metabolism.brassinosteroid.synthesis-degradation
15	hormone metabolism.cytokinin.signal transduction
8	hormone metabolism.cytokinin.synthesis-degradation
7	hormone metabolism.ethylene.induced-regulated-responsive-activated
6	hormone metabolism.ethylene.signal transduction
3	hormone metabolism.ethylene.synthesis-degradation
3	hormone metabolism.gibberelin.induced-regulated-responsive-activated
5	hormone metabolism.gibberelin.signal transduction
3	hormone metabolism.gibberelin.synthesis-degradation
20	hormone metabolism.jasmonate.synthesis-degradation
2	hormone metabolism.salicylic acid.synthesis-degradation
1	lipid metabolism
3	lipid metabolism.'exotics' (steroids, squalene etc).3-beta hydroxysteroid dehydrogenase/isomerase
1	lipid metabolism.'exotics' (steroids, squalene etc).cycloartenol synthase
2	lipid metabolism.'exotics' (steroids, squalene etc).methylsterol monooxygenase
5	lipid metabolism.'exotics' (steroids, squalene etc).phosphatidylcholinesterol O-acyltransferase
14	lipid metabolism.'exotics' (steroids, squalene etc).sphingolipids
1	lipid metabolism.'exotics' (steroids, squalene etc).squalene synthase
1	lipid metabolism.'exotics' (steroids, squalene etc).trans-2-enoyl-CoA reductase (NADPH)
2	lipid metabolism.'exotics' (steroids, squalene etc).UDP-glucose
5	lipid metabolism.'exotics'(steroids, squalene etc)	sterol glucosyltransferase
2	lipid metabolism.FA desaturation.desaturase
3	lipid metabolism.FA desaturation.omega 3 desaturase
7	lipid metabolism.FA desaturation.omega 6 desaturase
8	lipid metabolism.FA synthesis and FA elongation.Acetyl CoA Carboxylation
1	lipid metabolism.FA synthesis and FA elongation.Acetyl CoA Transacylase
5	lipid metabolism.FA synthesis and FA elongation.ACP desaturase
5	lipid metabolism.FA synthesis and FA elongation.ACP oxoacyl reductase
2	lipid metabolism.FA synthesis and FA elongation.ACP protein
2	lipid metabolism.FA synthesis and FA elongation.ACP thioesterase
18	lipid metabolism.FA synthesis and FA elongation.acyl coa ligase
5	lipid metabolism.FA synthesis and FA elongation.acyl-CoA binding protein
7	lipid metabolism.FA synthesis and FA elongation.beta ketoacyl CoA synthase
1	lipid metabolism.FA synthesis and FA elongation.enoyl ACP reductase
3	lipid metabolism.FA synthesis and FA elongation.ketoacyl ACP synthase
8	lipid metabolism.FA synthesis and FA elongation.long chain fatty acid CoA ligase
3	lipid metabolism.FA synthesis and FA elongation.pyruvate DH
1	lipid metabolism.FA synthesis and FA elongation.pyruvate kinase
1	lipid metabolism.glyceral metabolism.FAD-dependent glycerol-3-phosphate dehydrogenase
5	lipid metabolism.glyceral metabolism.glycerol kinase
3	lipid metabolism.glyceral metabolism.Glycerol-3-phosphate dehydrogenase (NAD+)
1	lipid metabolism.glycolipid synthesis.DGDG synthase
1	lipid metabolism.glycolipid synthesis.MGDG synthase
1	lipid metabolism.glycolipid synthesis.sulfolipid synthase
1	lipid metabolism.glycolipid synthesis.UDP-sulfoquinovose synthase
1	lipid metabolism.lipid degradation
21	lipid metabolism.lipid degradation.beta-oxidation
24	lipid metabolism.lipid degradation.lipases
18	lipid metabolism.lipid degradation.lysophospholipases
12	lipid metabolism.Phospholipid synthesis
1	lipid metabolism.Phospholipid synthesis.(S)-coclaurine-N-methyltransferase
1	lipid metabolism.Phospholipid synthesis.CDP-diacylglycerol-inositol 3-phosphatidyltransferase
3	lipid metabolism.Phospholipid synthesis.choline kinase
1	lipid metabolism.Phospholipid synthesis.cyclopropane-fatty-acyl-phospholipid synthase
3	lipid metabolism.Phospholipid synthesis.diacylglycerol kinase
1	lipid metabolism.Phospholipid synthesis.phosphatidate cytidylyltransferase
2	lipid metabolism.Phospholipid synthesis.phosphatidylserine decarboxylase
1	lipid metabolism.TAG synthesis
2	lipid metabolism.unassigned
40	major CHO metabolism.degradation.starch
17	major CHO metabolism.degradation.sucrose
28	major CHO metabolism.synthesis.starch
7	major CHO metabolism.synthesis.sucrose
5	metal handling
2	metal handling.acquisition
19	metal handling.binding, chelation and storage
9	metal handling.regulation
10	minor CHO metabolism.callose
6	minor CHO metabolism.galactose.alpha-galactosidases
2	minor CHO metabolism.galactose.galactokinases
4	minor CHO metabolism.misc
2	minor CHO metabolism.myo-inositol.inositol phosphatase
7	minor CHO metabolism.myo-inositol.InsP Synthases
1	minor CHO metabolism.myo-inositol.InsP-Kinases
2	minor CHO metabolism.myo-inositol.myo inositol oxygenases
29	minor CHO metabolism.others
2	minor CHO metabolism.others.Xylose isomerase
5	minor CHO metabolism.raffinose family.galactinol synthases
8	minor CHO metabolism.raffinose family.raffinose synthases
2	minor CHO metabolism.sugar alcohols
1	minor CHO metabolism.sugar kinases
3	minor CHO metabolism.trehalose.potential TPS/TPP
7	minor CHO metabolism.trehalose.TPP
2	minor CHO metabolism.trehalose.TPS
1	minor CHO metabolism.trehalose.trehalase
3	misc. other Ferredoxins and Rieske domain
28	misc.acid and other phosphatases
7	misc.acyl transferases
8	misc.alcohol dehydrogenases
4	misc.alcohol dehydrogenases.cinnamyl alcohol dehydrogenase
2	misc.aminotransferases.aminotransferase class IV family protein
11	misc.beta 1,3 glucan hydrolases
16	misc.beta 1,3 glucan hydrolases.glucan endo-1,3-beta-glucosidase
2	misc.calcineurin-like phosphoesterase family protein
58	misc.cytochrome P450
9	misc.dynamin
16	misc.GCN5-related N-acetyltransferase
35	misc.GDSL-motif lipase
37	misc.gluco-, galacto- and mannosidases
3	misc.gluco-, galacto- and mannosidases.alpha-galactosidase
2	misc.gluco-, galacto- and mannosidases.alpha-mannosidase
8	misc.gluco-, galacto- and mannosidases.beta-galactosidase
9	misc.gluco-, galacto- and mannosidases.endoglucanase
19	misc.glutathione S transferases
15	misc.misc2
2	misc.myrosinases-lectin-jacalin
11	misc.nitrilases, *nitrile lyases, berberine bridge enzymes, reticuline oxidases, troponine reductases
8	misc.O-methyl transferases
51	misc.oxidases - copper, flavone etc
3	misc.oxygenases
45	misc.peroxidases
3	misc.plastocyanin-like
1	misc.protease inhibitor/seed storage/lipid transfer protein (LTP) family protein
3	misc.rhodanese
28	misc.short chain dehydrogenase/reductase (SDR)
70	misc.UDP glucosyl and glucoronyl transferases
1	mitochondrial electron transport / ATP synthesis
3	mitochondrial electron transport / ATP synthesis.alternative oxidase
7	mitochondrial electron transport / ATP synthesis.cytochrome c
8	mitochondrial electron transport / ATP synthesis.cytochrome c oxidase
8	mitochondrial electron transport / ATP synthesis.cytochrome c reductase
4	mitochondrial electron transport / ATP synthesis.electron transfer flavoprotein
20	mitochondrial electron transport / ATP synthesis.F1-ATPase
5	mitochondrial electron transport / ATP synthesis.NADH-DH.complex I
20	mitochondrial electron transport / ATP synthesis.NADH-DH.localisation not clear
2	mitochondrial electron transport / ATP synthesis.NADH-DH.type II
1	mitochondrial electron transport / ATP synthesis.uncoupling protein
1	mitochondrial electron transport / ATP synthesis.unspecified
7	N-metabolism.ammonia metabolism.glutamate synthase
20	N-metabolism.ammonia metabolism.glutamine synthetase
3	N-metabolism.misc
4	N-metabolism.N-degradation.glutamate dehydrogenase
3	N-metabolism.nitrate metabolism.nitrite reductase
1	N-metabolism.nitrate metabolism.NR
524	not assigned.no ontology
9	not assigned.no ontology.ABC1 family protein
1	not assigned.no ontology.aconitase C-terminal domain-containing protein
2	not assigned.no ontology.agenet domain-containing protein
14	not assigned.no ontology.armadillo/beta-catenin repeat family protein
1	not assigned.no ontology.AT hook motif-containing protein
1	not assigned.no ontology.BSD domain-containing protein
1	not assigned.no ontology.BTB/POZ domain-containing protein
23	not assigned.no ontology.C2 domain-containing protein
1	not assigned.no ontology.DC1 domain containing protein
4	not assigned.no ontology.epsin N-terminal homology (ENTH) domain-containing protein
2	not assigned.no ontology.formerly annotated based on articles which have been retracted
4	not assigned.no ontology.formin homology 2 domain-containing protein
6	not assigned.no ontology.glycine rich proteins
16	not assigned.no ontology.hydroxyproline rich proteins
1	not assigned.no ontology.late embryogenesis abundant domain-containing protein
2	not assigned.no ontology.paired amphipathic helix repeat-containing protein
873	not assigned.no ontology.pentatricopeptide (PPR) repeat-containing protein
4	not assigned.no ontology.proline rich family
5	not assigned.no ontology.pumilio/Puf RNA-binding domain-containing protein
3	not assigned.no ontology.S RNA-binding domain-containing protein
2	not assigned.no ontology.SET domain-containing protein
13	not assigned.no ontology.tetratricopeptide repeat (TPR)
1	not assigned.no ontology.transcription factor jumonji (jmjC) domain-containing protein
944	not assigned.unknown
12	nucleotide metabolism.degradation
4	nucleotide metabolism.degradation.pyrimidine
2	nucleotide metabolism.deoxynucleotide metabolism.cytosine deaminase
3	nucleotide metabolism.deoxynucleotide metabolism.dUTP diphosphatase
4	nucleotide metabolism.deoxynucleotide metabolism.ribonucleoside-diphosphate reductase
7	nucleotide metabolism.phosphotransfer and pyrophosphatases.adenylate kinase
8	nucleotide metabolism.phosphotransfer and pyrophosphatases.misc
10	nucleotide metabolism.phosphotransfer and pyrophosphatases.nucleoside diphosphate kinase
9	nucleotide metabolism.phosphotransfer and pyrophosphatases.uridylate kinase
4	nucleotide metabolism.salvage
5	nucleotide metabolism.salvage.nucleoside kinases
6	nucleotide metabolism.salvage.NUDIX hydrolases
3	nucleotide metabolism.salvage.phosphoribosyltransferases
1	nucleotide metabolism.synthesis.PRS-PP
18	nucleotide metabolism.synthesis.purine
7	nucleotide metabolism.synthesis.pyrimidine
1	OPP.electron transfer
3	OPP.non-reductive PP.transaldolase
9	OPP.oxidative PP.6-phosphogluconate dehydrogenase
1	OPP.oxidative PP.6-phosphogluconolactonase
8	OPP.oxidative PP.G6PD
4	polyamine metabolism.degradation.polyamin oxidase
1	polyamine metabolism.synthesis.agmatine deiminase
5	polyamine metabolism.synthesis.arginine decarboxylase
1	polyamine metabolism.synthesis.N-carbamoylputrescine amidohydrolase
4	polyamine metabolism.synthesis.SAM decarboxylase
4	polyamine metabolism.synthesis.spermidine synthase
1	polyamine metabolism.synthesis.spermine synthase
4	protein.aa activation
3	protein.aa activation.alanine-tRNA ligase
2	protein.aa activation.arginine-tRNA ligase
2	protein.aa activation.asparagine-tRNA ligase
2	protein.aa activation.aspartate-tRNA ligase
1	protein.aa activation.bifunctional aminoacyl-tRNA synthetase
1	protein.aa activation.cysteine-tRNA ligase
2	protein.aa activation.glutamate-tRNA ligase
1	protein.aa activation.glutamine-tRNA ligase
4	protein.aa activation.glycine-tRNA ligase
2	protein.aa activation.histidine-tRNA ligase
2	protein.aa activation.isoleucine-tRNA ligase
1	protein.aa activation.leucine-tRNA ligase
3	protein.aa activation.lysine-tRNA ligase
2	protein.aa activation.methionine-tRNA ligase
2	protein.aa activation.phenylalanine-tRNA ligase
2	protein.aa activation.proline-tRNA ligase
6	protein.aa activation.pseudouridylate synthase
2	protein.aa activation.serine-tRNA ligase
2	protein.aa activation.threonine-tRNA ligase
2	protein.aa activation.tyrosine-tRNA ligase
1	protein.aa activation.valine-tRNA ligase
16	protein.assembly and cofactor ligation
66	protein.degradation
22	protein.degradation.AAA type
22	protein.degradation.aspartate protease
10	protein.degradation.autophagy
37	protein.degradation.cysteine protease
37	protein.degradation.metalloprotease
56	protein.degradation.serine protease
19	protein.degradation.subtilases
307	protein.degradation.ubiquitin
58	protein.folding
17	protein.glycosylation
3	protein.glycosylation.alpha-1,3-fucosyltransferase(alpha-1,3-FucT)
1	protein.glycosylation.alpha-1,3-mannosyl-glycoprotein-beta-1,2-N-acetylglucosaminyltransferase(GnTI)
1	protein.glycosylation.alpha-1,4-fucosyltransferase(alpha-1,4-FucT)
2	protein.glycosylation.alpha-1,6-mannosyl-glycoprotein-beta-1,2-N-acetylglucosaminyltransferase(GnTII)
1	protein.glycosylation.beta-1,2-xylosyltransferase(beta-1,2-XylT)
1	protein.glycosylation.mannosyl-oligosaccharide alpha-1,2-mannosidase
1	protein.glycosylation.mannosyl-oligosaccharide-1,3-1,6-alpha-mannosidase(GMII)
1	protein.glycosylation.UDP-glucose glycoprotein glucosyltransferase
216	protein.postranslational modification
32	protein.postranslational modification.kinase
1	protein.synthesis
57	protein.synthesis.elongation
73	protein.synthesis.initiation
3	protein.synthesis.misc
7	protein.synthesis.release
382	protein.synthesis.ribosomal protein
1	protein.synthesis.ribosomal RNA
56	protein.synthesis.ribosome biogenesis
1	protein.targeting
22	protein.targeting.chloroplast
16	protein.targeting.mitochondria
26	protein.targeting.nucleus
5	protein.targeting.peroxisomes
75	protein.targeting.secretory pathway
2	protein.targeting.unknown
1	PS.calvin cycle
14	PS.calvin cycle.aldolase
4	PS.calvin cycle.FBPase
14	PS.calvin cycle.GAP
5	PS.calvin cycle.phosphoglycerate kinase
3	PS.calvin cycle.PRK
5	PS.calvin cycle.RPE
20	PS.calvin cycle.rubisco interacting
1	PS.calvin cycle.rubisco large subunit
4	PS.calvin cycle.rubisco small subunit
5	PS.calvin cycle.seduheptulose bisphosphatase
2	PS.calvin cycle.TPI
11	PS.lightreaction.ATP synthase
4	PS.lightreaction.cyclic electron flow-chlororespiration
3	PS.lightreaction.cytochrome b6/f
9	PS.lightreaction.other electron carrier (ox/red)
52	PS.lightreaction.photosystem I
77	PS.lightreaction.photosystem II
1	PS.lightreaction.state transition
6	PS.photorespiration.aminotransferases peroxisomal
1	PS.photorespiration.glycerate kinase
12	PS.photorespiration.glycine cleavage
8	PS.photorespiration.glycolate oxydase
5	PS.photorespiration.hydroxypyruvate reductase
1	PS.photorespiration.serine hydroxymethyltransferase
16	redox.ascorbate and glutathione
27	redox.ascorbate and glutathione.ascorbate
19	redox.ascorbate and glutathione.glutathione
26	redox.dismutases and catalases
14	redox.glutaredoxins
2	redox.heme
7	redox.misc
5	redox.peroxiredoxin
4	redox.peroxiredoxin.BAS1
3	redox.peroxiredoxin.PER1
23	redox.thioredoxin
16	redox.thioredoxin.PDIL
57	RNA.processing
14	RNA.processing.3' end processing
5	RNA.processing.degradation dicer
21	RNA.processing.ribonucleases
23	RNA.processing.RNA helicase
2	RNA.processing.siRNA methyltransferase
30	RNA.processing.splicing
10	RNA.regulation of transcription
2	RNA.regulation of transcription.ABI3/VP1-related B3-domain-containing transcription factor family
3	RNA.regulation of transcription.Alfin-like
10	RNA.regulation of transcription.AP2/EREBP, APETALA2/Ethylene-responsive element binding protein family
14	RNA.regulation of transcription.ARF, Auxin Response Factor family
1	RNA.regulation of transcription.Argonaute
7	RNA.regulation of transcription.ARR
8	RNA.regulation of transcription.AS2,Lateral Organ Boundaries Gene Family
3	RNA.regulation of transcription.AT-rich interaction domain containing transcription factor family
2	RNA.regulation of transcription.AtSR Transcription Factor family
4	RNA.regulation of transcription.Aux/IAA family
26	RNA.regulation of transcription.bHLH,Basic Helix-Loop-Helix family
1	RNA.regulation of transcription.Bromodomain proteins
1	RNA.regulation of transcription.BSD domain containing family
13	RNA.regulation of transcription.bZIP transcription factor family
2	RNA.regulation of transcription.C2C2(Zn) CO-like, Constans-like zinc finger family
3	RNA.regulation of transcription.C2C2(Zn) DOF zinc finger family
2	RNA.regulation of transcription.C2C2(Zn) GATA transcription factor family
25	RNA.regulation of transcription.C2H2 zinc finger family
12	RNA.regulation of transcription.C3H zinc finger family
1	RNA.regulation of transcription.CCAAT box binding factor family, DR1
2	RNA.regulation of transcription.CCAAT box binding factor family, HAP2
5	RNA.regulation of transcription.CCAAT box binding factor family, HAP3
4	RNA.regulation of transcription.CCAAT box binding factor family, HAP5
28	RNA.regulation of transcription.Chromatin Remodeling Factors
5	RNA.regulation of transcription.CPP(Zn),CPP1-related transcription factor family
5	RNA.regulation of transcription.DNA methyltransferases
2	RNA.regulation of transcription.E2F/DP transcription factor family
1	RNA.regulation of transcription.EIN3-like(EIL) transcription factor family
3	RNA.regulation of transcription.FHA transcription factor
10	RNA.regulation of transcription.G2-like transcription factor family, GARP
15	RNA.regulation of transcription.General Transcription
3	RNA.regulation of transcription.General Transcription, TBP-binding protein
6	RNA.regulation of transcription.Global transcription factor group
4	RNA.regulation of transcription.GRAS transcription factor family
1	RNA.regulation of transcription.GRP
23	RNA.regulation of transcription.HB,Homeobox transcription factor family
10	RNA.regulation of transcription.HDA
10	RNA.regulation of transcription.Histone acetyltransferases
6	RNA.regulation of transcription.HSF,Heat-shock transcription factor family
12	RNA.regulation of transcription.JUMONJI family
1	RNA.regulation of transcription.LUG
7	RNA.regulation of transcription.MADS box transcription factor family
26	RNA.regulation of transcription.MYB domain transcription factor family
7	RNA.regulation of transcription.MYB-related transcription factor family
3	RNA.regulation of transcription.NAC domain transcription factor family
5	RNA.regulation of transcription.NIN-like bZIP-related family
10	RNA.regulation of transcription.Nucleosome/chromatin assembly factor group
1	RNA.regulation of transcription.Orphan family
4	RNA.regulation of transcription.PHD finger transcription factor
5	RNA.regulation of transcription.PHOR1
4	RNA.regulation of transcription.Psudo ARR transcription factor family
47	RNA.regulation of transcription.putative transcription regulator
3	RNA.regulation of transcription.PWWP domain protein
20	RNA.regulation of transcription.SET-domain transcriptional regulator family
1	RNA.regulation of transcription.sigma like plant
1	RNA.regulation of transcription.Silencing Group
4	RNA.regulation of transcription.SNF7
2	RNA.regulation of transcription.TCP transcription factor family
1	RNA.regulation of transcription.Transcriptional Adaptor Zinc Bundle (TAZ) domain family
4	RNA.regulation of transcription.Trihelix, Triple-Helix transcription factor family
1	RNA.regulation of transcription.TUB transcription factor family
75	RNA.regulation of transcription.unclassified
8	RNA.regulation of transcription.WRKY domain transcription factor family
4	RNA.regulation of transcription.zf-HD
2	RNA.regulation of transcription.Zn-finger(CCHC)
65	RNA.RNA binding
55	RNA.transcription
3	S-assimilation.AKN
3	S-assimilation.APR
1	S-assimilation.ATPS
1	S-assimilation.sulfite oxidase
1	S-assimilation.sulfite redox
5	secondary metabolism.flavonoids.anthocyanins
9	secondary metabolism.flavonoids.chalcones
35	secondary metabolism.flavonoids.dihydroflavonols
2	secondary metabolism.flavonoids.flavonols
4	secondary metabolism.flavonoids.isoflavones
17	secondary metabolism.isoprenoids.carotenoids
11	secondary metabolism.isoprenoids.mevalonate pathway
22	secondary metabolism.isoprenoids.non-mevalonate pathway
3	secondary metabolism.isoprenoids.terpenoids
9	secondary metabolism.isoprenoids.tocopherol biosynthesis
4	secondary metabolism.N misc.alkaloid-like
3	secondary metabolism.N misc.betaine
1	secondary metabolism.N misc.cyanogenic glycosides
11	secondary metabolism.phenylpropanoids
79	secondary metabolism.phenylpropanoids.lignin biosynthesis
10	secondary metabolism.simple phenols
6	secondary metabolism.sulfur-containing.glucosinolates
2	secondary metabolism.sulfur-containing.misc
3	secondary metabolism.unspecified
8	secondary metabolism.wax
17	signalling.14-3-3 proteins
84	signalling.calcium
111	signalling.G-proteins
5	signalling.gravity
15	signalling.in sugar and nutrient physiology
3	signalling.in sugar and nutrient physiology.pyruvate dehydrogenase kinase
31	signalling.light
10	signalling.light.COP9 signalosome
2	signalling.lipids
26	signalling.MAP kinases
1	signalling.misc
4	signalling.phosphinositides
2	signalling.phosphinositides.inositol-1,3,4-trisphosphate 5/6-kinase
1	signalling.phosphinositides.phosphatidylinositol 4-kinase
4	signalling.phosphinositides.phosphatidylinositol-4-phosphate 5-kinase
3	signalling.phosphinositides.phosphoinositide phospholipase C
1	signalling.phosphorelay
1	signalling.receptor kinases
1	signalling.receptor kinases.C-Lectin
4	signalling.receptor kinases.Catharanthus roseus-like RLK1
4	signalling.receptor kinases.crinkly like
12	signalling.receptor kinases.DUF 26
4	signalling.receptor kinases.extensin
9	signalling.receptor kinases.legume-lectin
3	signalling.receptor kinases.leucine rich repeat I
2	signalling.receptor kinases.leucine rich repeat II
8	signalling.receptor kinases.leucine rich repeat III
2	signalling.receptor kinases.leucine rich repeat IV
5	signalling.receptor kinases.leucine rich repeat IX
3	signalling.receptor kinases.leucine rich repeat V
2	signalling.receptor kinases.leucine rich repeat VI
4	signalling.receptor kinases.leucine rich repeat VII
26	signalling.receptor kinases.leucine rich repeat VIII
5	signalling.receptor kinases.leucine rich repeat X
25	signalling.receptor kinases.leucine rich repeat XI
2	signalling.receptor kinases.leucine rich repeat XII
5	signalling.receptor kinases.leucine rich repeat XIII
3	signalling.receptor kinases.leucine rich repeat XIV
2	signalling.receptor kinases.lysine motif
3	signalling.receptor kinases.misc
5	signalling.receptor kinases.proline extensin like
1	signalling.receptor kinases.RKF3 like
4	signalling.receptor kinases.S-locus glycoprotein like
1	signalling.receptor kinases.thaumatin like
6	signalling.receptor kinases.wall associated kinase
3	signalling.unspecified
3	stress
11	stress.abiotic
6	stress.abiotic.cold
25	stress.abiotic.drought/salt
118	stress.abiotic.heat
2	stress.abiotic.light
4	stress.abiotic.touch/wounding
21	stress.abiotic.unspecified
32	stress.biotic
14	stress.biotic.PR-proteins
11	stress.biotic.respiratory burst
8	stress.biotic.signalling
10	TCA / org transformation.carbonic anhydrases
2	TCA / org transformation.other organic acid transformatons.aconitase
14	TCA / org transformation.other organic acid transformatons.atp-citrate lyase
6	TCA / org transformation.other organic acid transformatons.cyt MDH
3	TCA / org transformation.other organic acid transformatons.IDH
11	TCA / org transformation.other organic acid transformatons.malic
1	TCA / org transformation.other organic acid transformatons.misc
4	TCA / org transformation.TCA.2-oxoglutarate dehydrogenase
6	TCA / org transformation.TCA.aconitase
3	TCA / org transformation.TCA.CS
4	TCA / org transformation.TCA.fumarase
9	TCA / org transformation.TCA.IDH
4	TCA / org transformation.TCA.malate DH
15	TCA / org transformation.TCA.pyruvate DH
6	TCA / org transformation.TCA.succinate dehydrogenase
6	TCA / org transformation.TCA.succinyl-CoA ligase
1	tetrapyrrole synthesis.chlorophyll b synthase
1	tetrapyrrole synthesis.chlorophyll synthase
4	tetrapyrrole synthesis.coproporphyrinogen III oxidase
2	tetrapyrrole synthesis.ferrochelatase
3	tetrapyrrole synthesis.glu-tRNA reductase
2	tetrapyrrole synthesis.GSA
2	tetrapyrrole synthesis.heme oxygenase
10	tetrapyrrole synthesis.magnesium chelatase
7	tetrapyrrole synthesis.magnesium-protoporphyrin IX monomethyl ester (oxidative) cyclase
4	tetrapyrrole synthesis.porphobilinogen deaminase
4	tetrapyrrole synthesis.protochlorophyllide reductase
3	tetrapyrrole synthesis.protoporphyrin IX oxidase
3	tetrapyrrole synthesis.unspecified
1	tetrapyrrole synthesis.uroporphyrin-III C-methyltransferase
3	tetrapyrrole synthesis.uroporphyrinogen decarboxylase
1	tetrapyrrole synthesis.uroporphyrinogen III synthase
1	transport
135	transport.ABC transporters and multidrug resistance systems
48	transport.amino acids
3	transport.ammonium
15	transport.calcium
5	transport.cyclic nucleotide or calcium regulated channels
5	transport.H+ transporting pyrophosphatase
7	transport.Major Intrinsic Proteins.NIP
9	transport.Major Intrinsic Proteins.PIP
7	transport.Major Intrinsic Proteins.TIP
1	transport.membrane system unknown
20	transport.metabolite transporters at the envelope membrane
49	transport.metabolite transporters at the mitochondrial membrane
37	transport.metal
62	transport.misc
2	transport.NDP-sugars at the ER
4	transport.nitrate
4	transport.nucleotides
27	transport.p- and v-ATPases
7	transport.p- and v-ATPases.H+-exporting ATPase
17	transport.p- and v-ATPases.H+-transporting two-sector ATPase
24	transport.peptides and oligopeptides
3	transport.peroxisomes
13	transport.phosphate
5	transport.porins
20	transport.potassium
37	transport.sugars
11	transport.sugars.sucrose
5	transport.sulphate
11	transport.unspecified anions
1	transport.unspecified anions.arsenite-transporting ATPase
28	transport.unspecified cations

## Sheet: Slepid_assembly
Absolute values (± bootstrap StdDev, p-value)
3066	44.8	4.349e-212	protein (nr. in set	4838)
2812	40.9	0	not assigned (nr. in set	11802)
1071	32.1	2.3e-20	RNA (nr. in set	3046)
853	27.4	1.843e-163	transport (nr. in set	1021)
677	25.3	0.02	misc (nr. in set	1589)
676	27.9	2.663e-118	cell (nr. in set	830)
662	21.6	1.769e-06	signalling (nr. in set	1363)
546	19.9	0.012	stress (nr. in set	1228)
374	21.2	0	PS (nr. in set	206)
370	17.8	7.826e-79	lipid metabolism (nr. in set	429)
352	18.5	0	amino acid metabolism (nr. in set	260)
333	17.2	7.526e-18	cell wall (nr. in set	548)
318	17.4	3.441e-35	secondary metabolism (nr. in set	444)
312	14.9	0	DNA (nr. in set	3122)
285	16.9	1.723e-05	development (nr. in set	788)
260	16.6	0.001671	hormone metabolism (nr. in set	541)
205	12.6	0	TCA / org transformation (nr. in set	79)
203	13.2	5.521e-65	redox (nr. in set	210)
200	15	0	glycolysis (nr. in set	79)
174	14.7	0	mitochondrial electron transport / ATP synthesis (nr. in set	151)
155	12.3	1.381e-33	nucleotide metabolism (nr. in set	180)
113	9.2	0	major CHO metabolism (nr. in set	101)
95	10.3	1.429e-14	minor CHO metabolism (nr. in set	124)
77	8.6	0	C1-metabolism (nr. in set	40)
70	7.8	0	N-metabolism (nr. in set	26)
67	8.5	0	OPP (nr. in set	31)
62	8.2	5.271e-10	Co-factor and vitamine metabolism (nr. in set	81)
56	6.2	0	fermentation (nr. in set	14)
46	7	0.006201	metal handling (nr. in set	83)
42	7	1.44e-10	tetrapyrrole synthesis (nr. in set	48)
40	5.7	0	gluconeogenesis / glyoxylate cycle (nr. in set	13)
24	5	0	S-assimilation (nr. in set	13)
23	5.1	0	polyamine metabolism (nr. in set	16)
21	4.7	0.0004369	Biodegradation of Xenobiotics (nr. in set	28)
count(ID)	Annotation
3	amino acid metabolism
11	amino acid metabolism.degradation.aromatic aa
25	amino acid metabolism.degradation.branched chain group
1	amino acid metabolism.degradation.central amino acid metabolism
19	amino acid metabolism.degradation.glutamate family
4	amino acid metabolism.degradation.histidine
9	amino acid metabolism.degradation.serine-glycine-cysteine group
6	amino acid metabolism.misc
54	amino acid metabolism.synthesis.aromatic aa
79	amino acid metabolism.synthesis.aspartate family
17	amino acid metabolism.synthesis.branched chain group
36	amino acid metabolism.synthesis.central amino acid metabolism
17	amino acid metabolism.synthesis.glutamate family
9	amino acid metabolism.synthesis.histidine
31	amino acid metabolism.synthesis.serine-glycine-cysteine group
8	Biodegradation of Xenobiotics
3	Biodegradation of Xenobiotics.hydroxyacylglutathione hydrolase
10	Biodegradation of Xenobiotics.lactoylglutathione lyase
18	C1-metabolism
1	C1-metabolism.5-formyltetrahydrofolate cyclo-ligase
1	C1-metabolism.dihydroneopterin aldolase
1	C1-metabolism.dihydropteridine diphosphokinase
15	C1-metabolism.formate dehydrogenase
3	C1-metabolism.formate-tetrahydrofolate ligase
24	C1-metabolism.glycine hydroxymethyltransferase
4	C1-metabolism.Methylenetetrahydrofolate dehydrogenase & Methenyltetrahydrofolate cyclohydrolase
8	C1-metabolism.methylenetetrahydrofolate reductase
2	C1-metabolism.tetrahydrofolate synthase
6	cell wall.cell wall proteins
21	cell wall.cell wall proteins.AGPs
1	cell wall.cell wall proteins.HRGP
3	cell wall.cell wall proteins.LRR
3	cell wall.cell wall proteins.proline rich proteins
11	cell wall.cell wall proteins.RGP
10	cell wall.cellulose synthesis
35	cell wall.cellulose synthesis.cellulose synthase
8	cell wall.cellulose synthesis.COBRA
5	cell wall.degradation.cellulases and beta -1,4-glucanases
16	cell wall.degradation.mannan-xylose-arabinose-fucose
27	cell wall.degradation.pectate lyases and polygalacturonases
10	cell wall.hemicellulose synthesis
7	cell wall.hemicellulose synthesis.glucuronoxylan
1	cell wall.hemicellulose synthesis.xyloglucan
38	cell wall.modification
4	cell wall.pectin synthesis
4	cell wall.pectin synthesis.homogalacturonan
2	cell wall.pectin synthesis.rhamnogalacturonan II
7	cell wall.pectin*esterases.acetyl esterase
3	cell wall.pectin*esterases.misc
26	cell wall.pectin*esterases.PME
4	cell wall.precursor synthesis
7	cell wall.precursor synthesis.AXS
9	cell wall.precursor synthesis.GAE
3	cell wall.precursor synthesis.GER
4	cell wall.precursor synthesis.GMD
6	cell wall.precursor synthesis.KDO pathway
2	cell wall.precursor synthesis.MUR4
7	cell wall.precursor synthesis.NDP sugar pyrophosphorylase
2	cell wall.precursor synthesis.phosphomannomutase
12	cell wall.precursor synthesis.UDP-Glc dehydrogenase (UGD)
12	cell wall.precursor synthesis.UDP-glucose 4,6-dehydratase
3	cell wall.precursor synthesis.UER
2	cell wall.precursor synthesis.UGE
11	cell wall.precursor synthesis.UXS
4	cell.cell death.plants
39	cell.cycle
59	cell.cycle.peptidylprolyl isomerase
73	cell.division
3	cell.division.plastid
345	cell.organisation
2	cell.unspecified
151	cell.vesicle transport
13	Co-factor and vitamine metabolism
1	Co-factor and vitamine metabolism.biotin
2	Co-factor and vitamine metabolism.biotin.biotin synthase
2	Co-factor and vitamine metabolism.folate & vitamine K
4	Co-factor and vitamine metabolism.folate & vitamine K.vitamine K
8	Co-factor and vitamine metabolism.iron-sulphur clusters
1	Co-factor and vitamine metabolism.lipoic acid
4	Co-factor and vitamine metabolism.molybdenum cofactor
3	Co-factor and vitamine metabolism.pantothenate.branched-chain amino acid aminotransferase
1	Co-factor and vitamine metabolism.pantothenate.pantetheine-phosphate adenylyltransferase (PPAT)
2	Co-factor and vitamine metabolism.pantothenate.pantothenate kinase (PANK)
3	Co-factor and vitamine metabolism.riboflavin
2	Co-factor and vitamine metabolism.riboflavin.GTP cyclohydrolase II
2	Co-factor and vitamine metabolism.riboflavin.riboflavin synthase
12	Co-factor and vitamine metabolism.thiamine
1	Co-factor and vitamine metabolism.thiamine.thiamine diphosphokinase
1	Co-factor and vitamine metabolism.ubiquinone.hexaprenyldihydroxybenzoate methyltransferase
12	development.late embryogenesis abundant
2	development.multitarget.target of rapamycin
3	development.squamosa promoter binding like (SPL)
22	development.storage proteins
246	development.unspecified
43	DNA.repair
155	DNA.synthesis/chromatin structure
61	DNA.synthesis/chromatin structure.histone
53	DNA.unspecified
1	ell wall.precursor synthesis.sugar kinases
2	fermentation.ADH
46	fermentation.aldehyde dehydrogenase
8	fermentation.PDC
1	gluconeogenesis / glyoxylate cycle
5	gluconeogenesis / glyoxylate cycle.citrate synthase
8	gluconeogenesis / glyoxylate cycle.isocitrate lyase
5	gluconeogenesis / glyoxylate cycle.Malate DH
8	gluconeogenesis / glyoxylate cycle.malate synthase
11	gluconeogenesis / glyoxylate cycle.PEPCK
2	gluconeogenesis / glyoxylate cycle.pyruvate dikinase
7	glycolysis.cytosolic branch.3-phosphoglycerate kinase (PGK)
7	glycolysis.cytosolic branch.aldolase
23	glycolysis.cytosolic branch.enolase
1	glycolysis.cytosolic branch.fructose-2,6-bisphosphatase (Fru2,6BisPase)
8	glycolysis.cytosolic branch.glucose-6-phosphate isomerase
12	glycolysis.cytosolic branch.glyceraldehyde 3-phosphate dehydrogenase (GAP-DH)
7	glycolysis.cytosolic branch.non-phosphorylating glyceraldehyde 3-phosphate dehydrogenase (NPGAP-DH)
8	glycolysis.cytosolic branch.phospho-enol-pyruvate carboxylase (PEPC)
5	glycolysis.cytosolic branch.phospho-enol-pyruvate carboxylase kinase (PPCK)
2	glycolysis.cytosolic branch.phosphofructokinase (PFK)
6	glycolysis.cytosolic branch.phosphoglucomutase (PGM)
11	glycolysis.cytosolic branch.phosphoglycerate mutase
11	glycolysis.cytosolic branch.pyrophosphate-fructose-6-P phosphotransferase
18	glycolysis.cytosolic branch.pyruvate kinase (PK)
7	glycolysis.cytosolic branch.triosephosphate isomerase (TPI)
10	glycolysis.cytosolic branch.UGPase
4	glycolysis.plastid branch.glucose-6-phosphate isomerase
15	glycolysis.plastid branch.glyceraldehyde 3-phosphate dehydrogenase (GAP-DH)
4	glycolysis.plastid branch.phosphofructokinase (PFK)
11	glycolysis.plastid branch.phosphoglucomutase (PGM)
1	glycolysis.plastid branch.phosphoglycerate mutase
14	glycolysis.plastid branch.pyruvate kinase (PK)
2	glycolysis.unclear/dually targeted.aldolase
3	glycolysis.unclear/dually targeted.phosphofructokinase (PFK)
3	glycolysis.unclear/dually targeted.phosphoglycerate mutase
5	hormone metabolism.abscisic acid.induced-regulated-responsive-activated
8	hormone metabolism.abscisic acid.signal transduction
19	hormone metabolism.abscisic acid.synthesis-degradation
38	hormone metabolism.auxin.induced-regulated-responsive-activated
26	hormone metabolism.auxin.signal transduction
11	hormone metabolism.auxin.synthesis-degradation
1	hormone metabolism.brassinosteroid.induced-regulated-responsive-activated
15	hormone metabolism.brassinosteroid.signal transduction
36	hormone metabolism.brassinosteroid.synthesis-degradation
12	hormone metabolism.cytokinin.signal transduction
7	hormone metabolism.cytokinin.synthesis-degradation
13	hormone metabolism.ethylene.induced-regulated-responsive-activated
10	hormone metabolism.ethylene.signal transduction
9	hormone metabolism.ethylene.synthesis-degradation
6	hormone metabolism.gibberelin.induced-regulated-responsive-activated
6	hormone metabolism.gibberelin.signal transduction
5	hormone metabolism.gibberelin.synthesis-degradation
15	hormone metabolism.jasmonate.induced-regulated-responsive-activated
17	hormone metabolism.jasmonate.synthesis-degradation
1	hormone metabolism.salicylic acid.synthesis-degradation
4	lipid metabolism.'exotics' (steroids, squalene etc).3-beta hydroxysteroid dehydrogenase/isomerase
8	lipid metabolism.'exotics' (steroids, squalene etc).cycloartenol synthase
7	lipid metabolism.'exotics' (steroids, squalene etc).phosphatidylcholinesterol O-acyltransferase
22	lipid metabolism.'exotics' (steroids, squalene etc).sphingolipids
4	lipid metabolism.'exotics' (steroids, squalene etc).squalene synthase
1	lipid metabolism.'exotics' (steroids, squalene etc).trans-2-enoyl-CoA reductase (NADPH)
2	lipid metabolism.'exotics' (steroids, squalene etc).UDP-glucose	sterol glucosyltransferase
12	lipid metabolism.'exotics'(steroids, squalene etc)
3	lipid metabolism.FA desaturation.a hydroxylase
5	lipid metabolism.FA desaturation.desaturase
4	lipid metabolism.FA desaturation.omega 3 desaturase
13	lipid metabolism.FA desaturation.omega 6 desaturase
16	lipid metabolism.FA synthesis and FA elongation.Acetyl CoA Carboxylation
3	lipid metabolism.FA synthesis and FA elongation.Acetyl CoA Transacylase
8	lipid metabolism.FA synthesis and FA elongation.ACP desaturase
5	lipid metabolism.FA synthesis and FA elongation.ACP oxoacyl reductase
7	lipid metabolism.FA synthesis and FA elongation.ACP protein
4	lipid metabolism.FA synthesis and FA elongation.ACP thioesterase
27	lipid metabolism.FA synthesis and FA elongation.acyl coa ligase
6	lipid metabolism.FA synthesis and FA elongation.acyl-CoA binding protein
1	lipid metabolism.FA synthesis and FA elongation.beta hydroxyacyl ACP dehydratase
9	lipid metabolism.FA synthesis and FA elongation.beta ketoacyl CoA synthase
3	lipid metabolism.FA synthesis and FA elongation.enoyl ACP reductase
7	lipid metabolism.FA synthesis and FA elongation.ketoacyl ACP synthase
10	lipid metabolism.FA synthesis and FA elongation.long chain fatty acid CoA ligase
1	lipid metabolism.FA synthesis and FA elongation.MCD
6	lipid metabolism.FA synthesis and FA elongation.pyruvate DH
6	lipid metabolism.FA synthesis and FA elongation.pyruvate kinase
4	lipid metabolism.glyceral metabolism.FAD-dependent glycerol-3-phosphate dehydrogenase
4	lipid metabolism.glyceral metabolism.glycerol kinase
3	lipid metabolism.glyceral metabolism.Glycerol-3-phosphate dehydrogenase (NAD+)
1	lipid metabolism.glycolipid synthesis.DGDG synthase
1	lipid metabolism.glycolipid synthesis.MGDG synthase
4	lipid metabolism.glycolipid synthesis.sulfolipid synthase
3	lipid metabolism.glycolipid synthesis.UDP-sulfoquinovose synthase
37	lipid metabolism.lipid degradation.beta-oxidation
27	lipid metabolism.lipid degradation.lipases
31	lipid metabolism.lipid degradation.lysophospholipases
6	lipid metabolism.lipid transfer proteins etc
20	lipid metabolism.Phospholipid synthesis
3	lipid metabolism.Phospholipid synthesis.(S)-coclaurine-N-methyltransferase
2	lipid metabolism.Phospholipid synthesis.1-acylglycerol-3-phosphate O-acyltransferase
2	lipid metabolism.Phospholipid synthesis.CDP-diacylglycerol-inositol 3-phosphatidyltransferase
3	lipid metabolism.Phospholipid synthesis.choline kinase
1	lipid metabolism.Phospholipid synthesis.choline-phosphate cytidylyltransferase
3	lipid metabolism.Phospholipid synthesis.cyclopropane-fatty-acyl-phospholipid synthase
5	lipid metabolism.Phospholipid synthesis.diacylglycerol kinase
2	lipid metabolism.Phospholipid synthesis.phosphatidate cytidylyltransferase
1	lipid metabolism.Phospholipid synthesis.phosphatidylserine decarboxylase
2	lipid metabolism.TAG synthesis
1	lipid metabolism.unassigned
45	major CHO metabolism.degradation.starch
34	major CHO metabolism.degradation.sucrose
25	major CHO metabolism.synthesis.starch
9	major CHO metabolism.synthesis.sucrose
5	metal handling
2	metal handling.acquisition
32	metal handling.binding, chelation and storage
7	metal handling.regulation
31	mino acid metabolism.degradation.aspartate family
8	minor CHO metabolism.callose
9	minor CHO metabolism.galactose.alpha-galactosidases
2	minor CHO metabolism.galactose.galactokinases
2	minor CHO metabolism.misc
4	minor CHO metabolism.myo-inositol.inositol phosphatase
9	minor CHO metabolism.myo-inositol.InsP Synthases
1	minor CHO metabolism.myo-inositol.InsP-Kinases
3	minor CHO metabolism.myo-inositol.myo inositol oxygenases
39	minor CHO metabolism.others
1	minor CHO metabolism.others.Xylose isomerase
1	minor CHO metabolism.raffinose family.galactinol synthases
2	minor CHO metabolism.raffinose family.raffinose synthases
3	minor CHO metabolism.sugar alcohols
1	minor CHO metabolism.sugar kinases
3	minor CHO metabolism.trehalose.potential TPS/TPP
2	minor CHO metabolism.trehalose.TPP
2	minor CHO metabolism.trehalose.TPS
3	minor CHO metabolism.trehalose.trehalase
48	misc.acid and other phosphatases
6	misc.acyl transferases
16	misc.alcohol dehydrogenases
3	misc.alcohol dehydrogenases.cinnamyl alcohol dehydrogenase
3	misc.aminotransferases.aminotransferase class IV family protein
7	misc.beta 1,3 glucan hydrolases
15	misc.beta 1,3 glucan hydrolases.glucan endo-1,3-beta-glucosidase
2	misc.calcineurin-like phosphoesterase family protein
74	misc.cytochrome P450
14	misc.dynamin
5	misc.GCN5-related N-acetyltransferase
32	misc.GDSL-motif lipase
31	misc.gluco-, galacto- and mannosidases
15	misc.gluco-, galacto- and mannosidases.alpha-galactosidase
6	misc.gluco-, galacto- and mannosidases.alpha-mannosidase
14	misc.gluco-, galacto- and mannosidases.beta-galactosidase
14	misc.gluco-, galacto- and mannosidases.endoglucanase
1	misc.gluco-, galacto- and mannosidases.glycosyl hydrolase family 5
33	misc.glutathione S transferases
2	misc.invertase/pectin methylesterase inhibitor family protein
20	misc.misc2
15	misc.myrosinases-lectin-jacalin
17	misc.nitrilases, *nitrile lyases, berberine bridge enzymes, reticuline oxidases, troponine reductases
11	misc.O-methyl transferases
56	misc.oxidases - copper, flavone etc
3	misc.oxygenases
69	misc.peroxidases
6	misc.plastocyanin-like
20	misc.protease inhibitor/seed storage/lipid transfer protein (LTP) family protein
3	misc.rhodanese
30	misc.short chain dehydrogenase/reductase (SDR)
3	misc.sulfotransferase
83	misc.UDP glucosyl and glucoronyl transferases
1	mitochondrial electron transport / ATP synthesis
3	mitochondrial electron transport / ATP synthesis.alternative oxidase
17	mitochondrial electron transport / ATP synthesis.cytochrome c
20	mitochondrial electron transport / ATP synthesis.cytochrome c oxidase
15	mitochondrial electron transport / ATP synthesis.cytochrome c reductase
5	mitochondrial electron transport / ATP synthesis.electron transfer flavoprotein
44	mitochondrial electron transport / ATP synthesis.F1-ATPase
15	mitochondrial electron transport / ATP synthesis.NADH-DH.complex I
44	mitochondrial electron transport / ATP synthesis.NADH-DH.localisation not clear
8	mitochondrial electron transport / ATP synthesis.NADH-DH.type II
2	mitochondrial electron transport / ATP synthesis.uncoupling protein
22	N-metabolism.ammonia metabolism.glutamate synthase
23	N-metabolism.ammonia metabolism.glutamine synthetase
2	N-metabolism.ammonia metabolism.unspecified
1	N-metabolism.misc
13	N-metabolism.N-degradation.glutamate dehydrogenase
5	N-metabolism.nitrate metabolism.nitrite reductase
4	N-metabolism.nitrate metabolism.NR
719	not assigned.no ontology
8	not assigned.no ontology.ABC1 family protein
2	not assigned.no ontology.aconitase C-terminal domain-containing protein
2	not assigned.no ontology.agenet domain-containing protein
12	not assigned.no ontology.armadillo/beta-catenin repeat family protein
2	not assigned.no ontology.AT hook motif-containing protein
4	not assigned.no ontology.BSD domain-containing protein
3	not assigned.no ontology.BTB/POZ domain-containing protein
29	not assigned.no ontology.C2 domain-containing protein
7	not assigned.no ontology.DC1 domain containing protein
11	not assigned.no ontology.epsin N-terminal homology (ENTH) domain-containing protein
5	not assigned.no ontology.formerly annotated based on articles which have been retracted
3	not assigned.no ontology.formin homology 2 domain-containing protein
10	not assigned.no ontology.glycine rich proteins
24	not assigned.no ontology.hydroxyproline rich proteins
1	not assigned.no ontology.paired amphipathic helix repeat-containing protein
635	not assigned.no ontology.pentatricopeptide (PPR) repeat-containing protein
2	not assigned.no ontology.proline rich family
7	not assigned.no ontology.pumilio/Puf RNA-binding domain-containing protein
2	not assigned.no ontology.S RNA-binding domain-containing protein
1	not assigned.no ontology.SET domain-containing protein
3	not assigned.no ontology.speckle-type POZ protein-related
11	not assigned.no ontology.tetratricopeptide repeat (TPR)
1	not assigned.no ontology.Toll-Interleukin-Resistance (TIR) domain-containing protein
1308	not assigned.unknown
20	nucleotide metabolism.degradation
11	nucleotide metabolism.degradation.pyrimidine
2	nucleotide metabolism.deoxynucleotide metabolism.cytosine deaminase
7	nucleotide metabolism.deoxynucleotide metabolism.dUTP diphosphatase
7	nucleotide metabolism.deoxynucleotide metabolism.ribonucleoside-diphosphate reductase
11	nucleotide metabolism.phosphotransfer and pyrophosphatases.adenylate kinase
3	nucleotide metabolism.phosphotransfer and pyrophosphatases.guanylate kinase
19	nucleotide metabolism.phosphotransfer and pyrophosphatases.misc
12	nucleotide metabolism.phosphotransfer and pyrophosphatases.nucleoside diphosphate kinase
4	nucleotide metabolism.phosphotransfer and pyrophosphatases.uridylate kinase
3	nucleotide metabolism.salvage
8	nucleotide metabolism.salvage.nucleoside kinases
9	nucleotide metabolism.salvage.NUDIX hydrolases
8	nucleotide metabolism.salvage.phosphoribosyltransferases
3	nucleotide metabolism.synthesis.PRS-PP
14	nucleotide metabolism.synthesis.purine
11	nucleotide metabolism.synthesis.pyrimidine
3	nucleotide metabolism.synthesis.unspecified
8	OPP.electron transfer
1	OPP.non-reductive PP.ribose 5-phosphate isomerase
1	OPP.non-reductive PP.ribulose-phosphate 3-epimerase
6	OPP.non-reductive PP.transaldolase
21	OPP.non-reductive PP.transketolase
16	OPP.oxidative PP.6-phosphogluconate dehydrogenase
2	OPP.oxidative PP.6-phosphogluconolactonase
12	OPP.oxidative PP.G6PD
2	polyamine metabolism.degradation.polyamin oxidase
8	polyamine metabolism.synthesis.arginine decarboxylase
2	polyamine metabolism.synthesis.N-carbamoylputrescine amidohydrolase
4	polyamine metabolism.synthesis.SAM decarboxylase
5	polyamine metabolism.synthesis.spermidine synthase
2	polyamine metabolism.synthesis.spermine synthase
6	protein.aa activation
6	protein.aa activation.alanine-tRNA ligase
3	protein.aa activation.arginine-tRNA ligase
6	protein.aa activation.asparagine-tRNA ligase
7	protein.aa activation.aspartate-tRNA ligase
6	protein.aa activation.bifunctional aminoacyl-tRNA synthetase
3	protein.aa activation.cysteine-tRNA ligase
2	protein.aa activation.glutamate-tRNA ligase
2	protein.aa activation.glutamine-tRNA ligase
4	protein.aa activation.glycine-tRNA ligase
1	protein.aa activation.histidine-tRNA ligase
4	protein.aa activation.isoleucine-tRNA ligase
1	protein.aa activation.leucine-tRNA ligase
5	protein.aa activation.lysine-tRNA ligase
4	protein.aa activation.methionine-tRNA ligase
5	protein.aa activation.phenylalanine-tRNA ligase
2	protein.aa activation.proline-tRNA ligase
6	protein.aa activation.pseudouridylate synthase
3	protein.aa activation.serine-tRNA ligase
5	protein.aa activation.threonine-tRNA ligase
4	protein.aa activation.tyrosine-tRNA ligase
4	protein.aa activation.valine-tRNA ligase
17	protein.assembly and cofactor ligation
110	protein.degradation
29	protein.degradation.AAA type
28	protein.degradation.aspartate protease
15	protein.degradation.autophagy
63	protein.degradation.cysteine protease
39	protein.degradation.metalloprotease
65	protein.degradation.serine protease
38	protein.degradation.subtilases
434	protein.degradation.ubiquitin
115	protein.folding
19	protein.glycosylation
1	protein.glycosylation.alpha-1,3-fucosyltransferase(alpha-1,3-FucT)
1	protein.glycosylation.alpha-1,3-mannosyl-glycoprotein-beta-1,2-N-acetylglucosaminyltransferase(GnTI)
1	protein.glycosylation.alpha-1,4-fucosyltransferase(alpha-1,4-FucT)
4	protein.glycosylation.alpha-1,6-mannosyl-glycoprotein-beta-1,2-N-acetylglucosaminyltransferase(GnTII)
1	protein.glycosylation.beta-1,2-xylosyltransferase(beta-1,2-XylT)
1	protein.glycosylation.mannosyl-oligosaccharide alpha-1,2-mannosidase
1	protein.glycosylation.mannosyl-oligosaccharide-1,3-1,6-alpha-mannosidase(GMII)
1	protein.glycosylation.UDP-glucose glycoprotein glucosyltransferase
317	protein.postranslational modification
59	protein.postranslational modification.kinase
3	protein.synthesis
105	protein.synthesis.elongation
133	protein.synthesis.initiation
2	protein.synthesis.misc
8	protein.synthesis.release
1025	protein.synthesis.ribosomal protein
2	protein.synthesis.ribosomal RNA
98	protein.synthesis.ribosome biogenesis
2	protein.targeting
19	protein.targeting.chloroplast
27	protein.targeting.mitochondria
40	protein.targeting.nucleus
6	protein.targeting.peroxisomes
143	protein.targeting.secretory pathway
5	protein.targeting.unknown
1	PS
20	PS.calvin cycle.aldolase
2	PS.calvin cycle.FBPase
15	PS.calvin cycle.GAP
8	PS.calvin cycle.phosphoglycerate kinase
8	PS.calvin cycle.PRK
6	PS.calvin cycle.RPE
34	PS.calvin cycle.rubisco interacting
2	PS.calvin cycle.rubisco large subunit
13	PS.calvin cycle.rubisco small subunit
4	PS.calvin cycle.seduheptulose bisphosphatase
5	PS.calvin cycle.TPI
21	PS.calvin cycle.transketolase
9	PS.lightreaction.ATP synthase
3	PS.lightreaction.cyclic electron flow-chlororespiration
4	PS.lightreaction.cytochrome b6/f
15	PS.lightreaction.other electron carrier (ox/red)
65	PS.lightreaction.photosystem I
104	PS.lightreaction.photosystem II
1	PS.lightreaction.state transition
5	PS.photorespiration.aminotransferases peroxisomal
1	PS.photorespiration.glycerate kinase
18	PS.photorespiration.glycine cleavage
4	PS.photorespiration.glycolate oxydase
4	PS.photorespiration.hydroxypyruvate reductase
2	PS.photorespiration.serine hydroxymethyltransferase
25	redox.ascorbate and glutathione
39	redox.ascorbate and glutathione.ascorbate
21	redox.ascorbate and glutathione.glutathione
25	redox.dismutases and catalases
16	redox.glutaredoxins
4	redox.heme
7	redox.misc
10	redox.peroxiredoxin
4	redox.peroxiredoxin.BAS1
2	redox.peroxiredoxin.PER1
30	redox.thioredoxin
19	redox.thioredoxin.PDIL
1	redox.thioredoxin.QSOX
85	RNA.processing
18	RNA.processing.3' end processing
5	RNA.processing.degradation dicer
32	RNA.processing.ribonucleases
43	RNA.processing.RNA helicase
37	RNA.processing.splicing
8	RNA.regulation of transcription
1	RNA.regulation of transcription.ABI3/VP1-related B3-domain-containing transcription factor family
7	RNA.regulation of transcription.Alfin-like
17	RNA.regulation of transcription.AP2/EREBP, APETALA2/Ethylene-responsive element binding protein family
7	RNA.regulation of transcription.ARF, Auxin Response Factor family
1	RNA.regulation of transcription.Argonaute
9	RNA.regulation of transcription.ARR
11	RNA.regulation of transcription.AS2,Lateral Organ Boundaries Gene Family
4	RNA.regulation of transcription.AT-rich interaction domain containing transcription factor family
3	RNA.regulation of transcription.AtSR Transcription Factor family
14	RNA.regulation of transcription.Aux/IAA family
2	RNA.regulation of transcription.BBR/BPC
23	RNA.regulation of transcription.bHLH,Basic Helix-Loop-Helix family
1	RNA.regulation of transcription.BSD domain containing family
20	RNA.regulation of transcription.bZIP transcription factor family
9	RNA.regulation of transcription.C2C2(Zn) CO-like, Constans-like zinc finger family
4	RNA.regulation of transcription.C2C2(Zn) DOF zinc finger family
6	RNA.regulation of transcription.C2C2(Zn) GATA transcription factor family
29	RNA.regulation of transcription.C2H2 zinc finger family
9	RNA.regulation of transcription.C3H zinc finger family
2	RNA.regulation of transcription.CCAAT box binding factor family, DR1
2	RNA.regulation of transcription.CCAAT box binding factor family, HAP3
2	RNA.regulation of transcription.CCAAT box binding factor family, HAP5
27	RNA.regulation of transcription.Chromatin Remodeling Factors
4	RNA.regulation of transcription.CPP(Zn),CPP1-related transcription factor family
5	RNA.regulation of transcription.DNA methyltransferases
3	RNA.regulation of transcription.E2F/DP transcription factor family
3	RNA.regulation of transcription.EIN3-like(EIL) transcription factor family
4	RNA.regulation of transcription.FHA transcription factor
12	RNA.regulation of transcription.G2-like transcription factor family, GARP
2	RNA.regulation of transcription.GeBP like
13	RNA.regulation of transcription.General Transcription
3	RNA.regulation of transcription.General Transcription, TBP-binding protein
5	RNA.regulation of transcription.Global transcription factor group
4	RNA.regulation of transcription.GRAS transcription factor family
3	RNA.regulation of transcription.GRP
25	RNA.regulation of transcription.HB,Homeobox transcription factor family
18	RNA.regulation of transcription.HDA
1	RNA.regulation of transcription.High mobility group (HMG) family
9	RNA.regulation of transcription.Histone acetyltransferases
6	RNA.regulation of transcription.HSF,Heat-shock transcription factor family
9	RNA.regulation of transcription.JUMONJI family
1	RNA.regulation of transcription.LUG
6	RNA.regulation of transcription.MADS box transcription factor family
3	RNA.regulation of transcription.Methyl binding domain proteins
37	RNA.regulation of transcription.MYB domain transcription factor family
14	RNA.regulation of transcription.MYB-related transcription factor family
2	RNA.regulation of transcription.NAC domain transcription factor family
3	RNA.regulation of transcription.NIN-like bZIP-related family
2	RNA.regulation of transcription.NPR1/NIM1
12	RNA.regulation of transcription.Nucleosome/chromatin assembly factor group
1	RNA.regulation of transcription.Orphan family
2	RNA.regulation of transcription.PHD finger transcription factor
4	RNA.regulation of transcription.PHOR1
2	RNA.regulation of transcription.Polycomb Group (PcG)
3	RNA.regulation of transcription.Psudo ARR transcription factor family
78	RNA.regulation of transcription.putative transcription regulator
2	RNA.regulation of transcription.PWWP domain protein
21	RNA.regulation of transcription.SET-domain transcriptional regulator family
2	RNA.regulation of transcription.sigma like plant
1	RNA.regulation of transcription.Silencing Group
12	RNA.regulation of transcription.SNF7
4	RNA.regulation of transcription.TCP transcription factor family
1	RNA.regulation of transcription.Transcriptional Adaptor Zinc Bundle (TAZ) domain family
8	RNA.regulation of transcription.Trihelix, Triple-Helix transcription factor family
1	RNA.regulation of transcription.TUB transcription factor family
105	RNA.regulation of transcription.unclassified
11	RNA.regulation of transcription.WRKY domain transcription factor family
4	RNA.regulation of transcription.zf-HD
11	RNA.regulation of transcription.Zn-finger(CCHC)
81	RNA.RNA binding
70	RNA.transcription
6	S-assimilation.AKN
6	S-assimilation.APR
5	S-assimilation.ATPS
2	S-assimilation.sulfite oxidase
5	S-assimilation.sulfite redox
5	secondary metabolism.flavonoids.anthocyanins
7	secondary metabolism.flavonoids.chalcones
32	secondary metabolism.flavonoids.dihydroflavonols
8	secondary metabolism.flavonoids.flavonols
8	secondary metabolism.flavonoids.isoflavones
16	secondary metabolism.isoprenoids.carotenoids
33	secondary metabolism.isoprenoids.mevalonate pathway
15	secondary metabolism.isoprenoids.non-mevalonate pathway
7	secondary metabolism.isoprenoids.terpenoids
8	secondary metabolism.isoprenoids.tocopherol biosynthesis
8	secondary metabolism.N misc.alkaloid-like
6	secondary metabolism.N misc.betaine
2	secondary metabolism.N misc.cyanogenic glycosides
15	secondary metabolism.phenylpropanoids
99	secondary metabolism.phenylpropanoids.lignin biosynthesis
6	secondary metabolism.simple phenols
32	secondary metabolism.sulfur-containing.glucosinolates
1	secondary metabolism.sulfur-containing.misc
10	secondary metabolism.wax
35	signalling.14-3-3 proteins
133	signalling.calcium
189	signalling.G-proteins
3	signalling.gravity
22	signalling.in sugar and nutrient physiology
2	signalling.in sugar and nutrient physiology.pyruvate dehydrogenase kinase
28	signalling.light
14	signalling.light.COP9 signalosome
3	signalling.lipids
30	signalling.MAP kinases
6	signalling.misc
10	signalling.phosphinositides
3	signalling.phosphinositides.bis(5'-nucleosyl)-tetraphosphatase
2	signalling.phosphinositides.inositol-1,3,4-trisphosphate 5/6-kinase
1	signalling.phosphinositides.phosphatidylinositol 4-kinase
4	signalling.phosphinositides.phosphatidylinositol-4-phosphate 5-kinase
5	signalling.phosphinositides.phosphoinositide phospholipase C
1	signalling.phosphorelay
2	signalling.receptor kinases.C-Lectin
8	signalling.receptor kinases.Catharanthus roseus-like RLK1
5	signalling.receptor kinases.crinkly like
8	signalling.receptor kinases.DUF 26
5	signalling.receptor kinases.extensin
11	signalling.receptor kinases.legume-lectin
5	signalling.receptor kinases.leucine rich repeat I
8	signalling.receptor kinases.leucine rich repeat III
1	signalling.receptor kinases.leucine rich repeat IV
3	signalling.receptor kinases.leucine rich repeat IX
5	signalling.receptor kinases.leucine rich repeat V
3	signalling.receptor kinases.leucine rich repeat VI
7	signalling.receptor kinases.leucine rich repeat VII
18	signalling.receptor kinases.leucine rich repeat VIII
4	signalling.receptor kinases.leucine rich repeat X
37	signalling.receptor kinases.leucine rich repeat XI
5	signalling.receptor kinases.leucine rich repeat XIII
2	signalling.receptor kinases.leucine rich repeat XIV
2	signalling.receptor kinases.lysine motif
12	signalling.receptor kinases.misc
6	signalling.receptor kinases.proline extensin like
6	signalling.receptor kinases.S-locus glycoprotein like
4	signalling.receptor kinases.wall associated kinase
4	signalling.unspecified
3	stress
23	stress.abiotic
13	stress.abiotic.cold
63	stress.abiotic.drought/salt
245	stress.abiotic.heat
3	stress.abiotic.light
7	stress.abiotic.touch/wounding
59	stress.abiotic.unspecified
63	stress.biotic
39	stress.biotic.PR-proteins
1	stress.biotic.receptors
1	stress.biotic.regulation of transcription
13	stress.biotic.respiratory burst
13	stress.biotic.signalling
8	TCA / org transformation.carbonic anhydrases
4	TCA / org transformation.other organic acid transformatons.aconitase
17	TCA / org transformation.other organic acid transformatons.atp-citrate lyase
14	TCA / org transformation.other organic acid transformatons.cyt MDH
7	TCA / org transformation.other organic acid transformatons.IDH
16	TCA / org transformation.other organic acid transformatons.malic
5	TCA / org transformation.other organic acid transformatons.misc
8	TCA / org transformation.TCA.2-oxoglutarate dehydrogenase
15	TCA / org transformation.TCA.aconitase
13	TCA / org transformation.TCA.CS
5	TCA / org transformation.TCA.fumarase
12	TCA / org transformation.TCA.IDH
13	TCA / org transformation.TCA.malate DH
44	TCA / org transformation.TCA.pyruvate DH
16	TCA / org transformation.TCA.succinate dehydrogenase
8	TCA / org transformation.TCA.succinyl-CoA ligase
1	tetrapyrrole synthesis
2	tetrapyrrole synthesis.chlorophyll b synthase
1	tetrapyrrole synthesis.chlorophyll synthase
2	tetrapyrrole synthesis.coproporphyrinogen III oxidase
1	tetrapyrrole synthesis.divinyl chlorophyllide-a 8-vinyl-reductase
7	tetrapyrrole synthesis.ferrochelatase
1	tetrapyrrole synthesis.glu-tRNA reductase
4	tetrapyrrole synthesis.GSA
4	tetrapyrrole synthesis.heme oxygenase
4	tetrapyrrole synthesis.magnesium chelatase
5	tetrapyrrole synthesis.magnesium-protoporphyrin IX monomethyl ester (oxidative) cyclase
1	tetrapyrrole synthesis.porphobilinogen deaminase
2	tetrapyrrole synthesis.protochlorophyllide reductase
2	tetrapyrrole synthesis.protoporphyrin IX oxidase
1	tetrapyrrole synthesis.sirohydrochlorin ferrochelatase
3	tetrapyrrole synthesis.unspecified
1	tetrapyrrole synthesis.uroporphyrinogen decarboxylase
2	transport
139	transport.ABC transporters and multidrug resistance systems
57	transport.amino acids
6	transport.ammonium
23	transport.calcium
6	transport.cyclic nucleotide or calcium regulated channels
16	transport.H+ transporting pyrophosphatase
1	transport.hormones.auxin
9	transport.Major Intrinsic Proteins.NIP
20	transport.Major Intrinsic Proteins.PIP
2	transport.Major Intrinsic Proteins.SIP
13	transport.Major Intrinsic Proteins.TIP
3	transport.membrane system unknown
31	transport.metabolite transporters at the envelope membrane
74	transport.metabolite transporters at the mitochondrial membrane
44	transport.metal
77	transport.misc
7	transport.NDP-sugars at the ER
9	transport.nitrate
2	transport.nucleotides
44	transport.p- and v-ATPases
11	transport.p- and v-ATPases.H+-exporting ATPase
41	transport.p- and v-ATPases.H+-transporting two-sector ATPase
1	transport.p- and v-ATPases.inhibitor
29	transport.peptides and oligopeptides
3	transport.peroxisomes
30	transport.phosphate
4	transport.porins
25	transport.potassium
60	transport.sugars
4	transport.sugars.sucrose
10	transport.sulphate
19	transport.unspecified anions
4	transport.unspecified anions.arsenite-transporting ATPase
27	transport.unspecified cations

## Sheet: Sdenti_assembly
Absolute values (± bootstrap StdDev, p-value)
3950	55.7	7.121e-312	not assigned (nr. in set	11802)
2663	40.7	7.347e-32	protein (nr. in set	4838)
1389	29.9	0.002019	RNA (nr. in set	3046)
1033	26.9	0	transport (nr. in set	1021)
853	29.1	2.942e-08	misc (nr. in set	1589)
753	27.3	4.072e-10	signalling (nr. in set	1363)
613	23.7	5.978e-56	cell (nr. in set	830)
454	20	0	PS (nr. in set	206)
425	18.6	1.129e-20	stress (nr. in set	1228)
415	21.3	2.764e-99	secondary metabolism (nr. in set	444)
393	18.9	0.01	development (nr. in set	788)
385	18.5	0	DNA (nr. in set	3122)
363	19.3	5.67e-59	lipid metabolism (nr. in set	429)
359	19.1	1.088e-19	hormone metabolism (nr. in set	541)
334	19.6	0	amino acid metabolism (nr. in set	260)
243	14.4	0.013	cell wall (nr. in set	548)
236	14.4	0	redox (nr. in set	210)
156	12.4	1.415e-28	nucleotide metabolism (nr. in set	180)
147	10.8	0	glycolysis (nr. in set	79)
130	11.7	0	minor CHO metabolism (nr. in set	124)
121	9.6	0	major CHO metabolism (nr. in set	101)
117	9.8	0	TCA / org transformation (nr. in set	79)
100	9.9	1.175e-06	mitochondrial electron transport / ATP synthesis (nr. in set	151)
97	9.2	0	Co-factor and vitamine metabolism (nr. in set	81)
61	7.6	0	tetrapyrrole synthesis (nr. in set	48)
59	7.6	0	C1-metabolism (nr. in set	40)
48	6.5	0	N-metabolism (nr. in set	26)
47	7.2	0	fermentation (nr. in set	14)
44	5.6	0.051	metal handling (nr. in set	83)
38	6.3	0	OPP (nr. in set	31)
31	5.6	0	Biodegradation of Xenobiotics (nr. in set	28)
30	5.4	0	polyamine metabolism (nr. in set	16)
22	4.3	0	S-assimilation (nr. in set	13)
21	4.4	0	gluconeogenesis / glyoxylate cycle (nr. in set	13)
count(ID)	Annotation
5	amino acid metabolism
19	amino acid metabolism.degradation.aromatic aa
27	amino acid metabolism.degradation.aspartate family
18	amino acid metabolism.degradation.branched chain group
1	amino acid metabolism.degradation.central amino acid metabolism
16	amino acid metabolism.degradation.glutamate family
7	amino acid metabolism.degradation.histidine
15	amino acid metabolism.degradation.serine-glycine-cysteine group
7	amino acid metabolism.misc
47	amino acid metabolism.synthesis.aromatic aa
60	amino acid metabolism.synthesis.aspartate family
20	amino acid metabolism.synthesis.branched chain group
34	amino acid metabolism.synthesis.central amino acid metabolism
10	amino acid metabolism.synthesis.glutamate family
10	amino acid metabolism.synthesis.histidine
38	amino acid metabolism.synthesis.serine-glycine-cysteine group
11	Biodegradation of Xenobiotics
1	Biodegradation of Xenobiotics.3-hydroxybutyryl-CoA dehydrogenase
4	Biodegradation of Xenobiotics.hydroxyacylglutathione hydrolase
15	Biodegradation of Xenobiotics.lactoylglutathione lyase
22	C1-metabolism
1	C1-metabolism.5-formyltetrahydrofolate cyclo-ligase
2	C1-metabolism.dihydropteridine diphosphokinase
5	C1-metabolism.formate dehydrogenase
1	C1-metabolism.formate-tetrahydrofolate ligase
17	C1-metabolism.glycine hydroxymethyltransferase
1	C1-metabolism.GTP cyclohydrolase I
3	C1-metabolism.Methylenetetrahydrofolate dehydrogenase & Methenyltetrahydrofolate cyclohydrolase
4	C1-metabolism.methylenetetrahydrofolate reductase
3	C1-metabolism.tetrahydrofolate synthase
3	cell wall.cell wall proteins
5	cell wall.cell wall proteins.AGPs
1	cell wall.cell wall proteins.HRGP
6	cell wall.cell wall proteins.LRR
6	cell wall.cell wall proteins.RGP
12	cell wall.cellulose synthesis
21	cell wall.cellulose synthesis.cellulose synthase
10	cell wall.cellulose synthesis.COBRA
1	cell wall.degradation
7	cell wall.degradation.cellulases and beta -1,4-glucanases
20	cell wall.degradation.mannan-xylose-arabinose-fucose
31	cell wall.degradation.pectate lyases and polygalacturonases
12	cell wall.hemicellulose synthesis
4	cell wall.hemicellulose synthesis.glucuronoxylan
1	cell wall.hemicellulose synthesis.xyloglucan
24	cell wall.modification
1	cell wall.pectin synthesis
4	cell wall.pectin synthesis.homogalacturonan
6	cell wall.pectin*esterases.acetyl esterase
2	cell wall.pectin*esterases.misc
20	cell wall.pectin*esterases.PME
1	cell wall.precursor synthesis
1	cell wall.precursor synthesis.AXS
3	cell wall.precursor synthesis.GAE
1	cell wall.precursor synthesis.GER
1	cell wall.precursor synthesis.GMD
4	cell wall.precursor synthesis.KDO pathway
3	cell wall.precursor synthesis.MUR4
5	cell wall.precursor synthesis.NDP sugar pyrophosphorylase
1	cell wall.precursor synthesis.phosphomannomutase
2	cell wall.precursor synthesis.phosphomannose isomerase
4	cell wall.precursor synthesis.sugar kinases
4	cell wall.precursor synthesis.UDP-Glc dehydrogenase (UGD)
5	cell wall.precursor synthesis.UDP-glucose 4,6-dehydratase
1	cell wall.precursor synthesis.UER
1	cell wall.precursor synthesis.UGE
9	cell wall.precursor synthesis.UXS
11	cell.cell death.plants
54	cell.cycle
34	cell.cycle.peptidylprolyl isomerase
90	cell.division
8	cell.division.plastid
262	cell.organisation
154	cell.vesicle transport
20	Co-factor and vitamine metabolism
4	Co-factor and vitamine metabolism.biotin
1	Co-factor and vitamine metabolism.biotin.biotin synthase
4	Co-factor and vitamine metabolism.folate & vitamine K
5	Co-factor and vitamine metabolism.folate & vitamine K.vitamine K
9	Co-factor and vitamine metabolism.iron-sulphur clusters
1	Co-factor and vitamine metabolism.isochorismatase
4	Co-factor and vitamine metabolism.lipoic acid
4	Co-factor and vitamine metabolism.molybdenum cofactor
1	Co-factor and vitamine metabolism.molybdenum cofactor.gephyrin
1	Co-factor and vitamine metabolism.NADH kinase
2	Co-factor and vitamine metabolism.pantothenate.3-methyl-2-oxobutanoate hydroxymethyltransferase (KPHMT,PANB)
2	Co-factor and vitamine metabolism.pantothenate.branched-chain amino acid aminotransferase
1	Co-factor and vitamine metabolism.pantothenate.pantetheine-phosphate adenylyltransferase (PPAT)
2	Co-factor and vitamine metabolism.pantothenate.pantoate beta-alanine ligase (PANC, pantothenate synthetase)
4	Co-factor and vitamine metabolism.pantothenate.pantothenate kinase (PANK)
2	Co-factor and vitamine metabolism.pantothenate.phosphopantothenoylcysteine decarboxylase (PPCDC)
3	Co-factor and vitamine metabolism.riboflavin
5	Co-factor and vitamine metabolism.riboflavin.GTP cyclohydrolase II
2	Co-factor and vitamine metabolism.riboflavin.riboflavin synthase
16	Co-factor and vitamine metabolism.thiamine
1	Co-factor and vitamine metabolism.thiamine.hydroxymethylpyrimidine kinase
2	Co-factor and vitamine metabolism.thiamine.thiamine diphosphokinase
1	Co-factor and vitamine metabolism.ubiquinone.hexaprenyldihydroxybenzoate methyltransferase
15	development.late embryogenesis abundant
3	development.multitarget.target of rapamycin
12	development.squamosa promoter binding like (SPL)
22	development.storage proteins
341	development.unspecified
67	DNA.repair
213	DNA.synthesis/chromatin structure
33	DNA.synthesis/chromatin structure.histone
72	DNA.unspecified
5	fermentation.ADH
17	fermentation.aldehyde dehydrogenase
4	fermentation.LDH
21	fermentation.PDC
1	gluconeogenesis / glyoxylate cycle
1	gluconeogenesis / glyoxylate cycle.citrate synthase
5	gluconeogenesis / glyoxylate cycle.isocitrate lyase
2	gluconeogenesis / glyoxylate cycle.Malate DH
3	gluconeogenesis / glyoxylate cycle.malate synthase
8	gluconeogenesis / glyoxylate cycle.PEPCK
1	gluconeogenesis / glyoxylate cycle.pyruvate dikinase
2	glycolysis.cytosolic branch.3-phosphoglycerate kinase (PGK)
8	glycolysis.cytosolic branch.aldolase
14	glycolysis.cytosolic branch.enolase
2	glycolysis.cytosolic branch.fructose-2,6-bisphosphatase (Fru2,6BisPase)
6	glycolysis.cytosolic branch.glucose-6-phosphate isomerase
18	glycolysis.cytosolic branch.glyceraldehyde 3-phosphate dehydrogenase (GAP-DH)
9	glycolysis.cytosolic branch.non-phosphorylating glyceraldehyde 3-phosphate dehydrogenase (NPGAP-DH)
10	glycolysis.cytosolic branch.phospho-enol-pyruvate carboxylase (PEPC)
6	glycolysis.cytosolic branch.phospho-enol-pyruvate carboxylase kinase (PPCK)
5	glycolysis.cytosolic branch.phosphofructokinase (PFK)
5	glycolysis.cytosolic branch.phosphoglucomutase (PGM)
9	glycolysis.cytosolic branch.phosphoglycerate mutase
4	glycolysis.cytosolic branch.pyrophosphate-fructose-6-P phosphotransferase
14	glycolysis.cytosolic branch.pyruvate kinase (PK)
2	glycolysis.cytosolic branch.triosephosphate isomerase (TPI)
3	glycolysis.cytosolic branch.UGPase
2	glycolysis.plastid branch.glucose-6-phosphate isomerase
3	glycolysis.plastid branch.glyceraldehyde 3-phosphate dehydrogenase (GAP-DH)
4	glycolysis.plastid branch.phosphofructokinase (PFK)
3	glycolysis.plastid branch.phosphoglucomutase (PGM)
4	glycolysis.plastid branch.phosphoglycerate mutase
8	glycolysis.plastid branch.pyruvate kinase (PK)
1	glycolysis.unclear/dually targeted.aldolase
1	glycolysis.unclear/dually targeted.phosphofructokinase (PFK)
4	glycolysis.unclear/dually targeted.phosphoglycerate mutase
1	hormone metabolism
16	hormone metabolism.abscisic acid.induced-regulated-responsive-activated
14	hormone metabolism.abscisic acid.signal transduction
25	hormone metabolism.abscisic acid.synthesis-degradation
53	hormone metabolism.auxin.induced-regulated-responsive-activated
32	hormone metabolism.auxin.signal transduction
7	hormone metabolism.auxin.synthesis-degradation
21	hormone metabolism.brassinosteroid.signal transduction
49	hormone metabolism.brassinosteroid.synthesis-degradation
19	hormone metabolism.cytokinin.signal transduction
24	hormone metabolism.cytokinin.synthesis-degradation
9	hormone metabolism.ethylene.induced-regulated-responsive-activated
11	hormone metabolism.ethylene.signal transduction
4	hormone metabolism.ethylene.synthesis-degradation
5	hormone metabolism.gibberelin.induced-regulated-responsive-activated
8	hormone metabolism.gibberelin.signal transduction
14	hormone metabolism.gibberelin.synthesis-degradation
43	hormone metabolism.jasmonate.synthesis-degradation
4	hormone metabolism.salicylic acid.synthesis-degradation
2	lipid metabolism.'exotics' (steroids, squalene etc).3-beta hydroxysteroid dehydrogenase/isomerase
8	lipid metabolism.'exotics' (steroids, squalene etc).cycloartenol synthase
3	lipid metabolism.'exotics' (steroids, squalene etc).methylsterol monooxygenase
9	lipid metabolism.'exotics' (steroids, squalene etc).phosphatidylcholinesterol O-acyltransferase
20	lipid metabolism.'exotics' (steroids, squalene etc).sphingolipids
2	lipid metabolism.'exotics' (steroids, squalene etc).squalene synthase
2	lipid metabolism.'exotics' (steroids, squalene etc).trans-2-enoyl-CoA reductase (NADPH)
3	lipid metabolism.'exotics' (steroids, squalene etc).UDP-glucose
4	lipid metabolism.'exotics'(steroids, squalene etc)	sterol glucosyltransferase
1	lipid metabolism.FA desaturation.a hydroxylase
2	lipid metabolism.FA desaturation.desaturase
5	lipid metabolism.FA desaturation.omega 3 desaturase
8	lipid metabolism.FA desaturation.omega 6 desaturase
11	lipid metabolism.FA synthesis and FA elongation.Acetyl CoA Carboxylation
1	lipid metabolism.FA synthesis and FA elongation.Acetyl CoA Transacylase
4	lipid metabolism.FA synthesis and FA elongation.ACP desaturase
1	lipid metabolism.FA synthesis and FA elongation.ACP oxoacyl reductase
1	lipid metabolism.FA synthesis and FA elongation.ACP protein
5	lipid metabolism.FA synthesis and FA elongation.ACP thioesterase
21	lipid metabolism.FA synthesis and FA elongation.acyl coa ligase
7	lipid metabolism.FA synthesis and FA elongation.acyl-CoA binding protein
2	lipid metabolism.FA synthesis and FA elongation.beta hydroxyacyl ACP dehydratase
8	lipid metabolism.FA synthesis and FA elongation.beta ketoacyl CoA synthase
1	lipid metabolism.FA synthesis and FA elongation.enoyl ACP reductase
2	lipid metabolism.FA synthesis and FA elongation.fatty acid elongase
10	lipid metabolism.FA synthesis and FA elongation.ketoacyl ACP synthase
13	lipid metabolism.FA synthesis and FA elongation.long chain fatty acid CoA ligase
7	lipid metabolism.FA synthesis and FA elongation.pyruvate DH
4	lipid metabolism.FA synthesis and FA elongation.pyruvate kinase
2	lipid metabolism.glyceral metabolism.FAD-dependent glycerol-3-phosphate dehydrogenase
4	lipid metabolism.glyceral metabolism.glycerol kinase
4	lipid metabolism.glyceral metabolism.Glycerol-3-phosphate dehydrogenase (NAD+)
1	lipid metabolism.glycolipid synthesis.DGDG synthase
2	lipid metabolism.glycolipid synthesis.MGDG synthase
1	lipid metabolism.glycolipid synthesis.sulfolipid synthase
2	lipid metabolism.lipid degradation
27	lipid metabolism.lipid degradation.beta-oxidation
41	lipid metabolism.lipid degradation.lipases
38	lipid metabolism.lipid degradation.lysophospholipases
5	lipid metabolism.lipid transfer proteins etc
25	lipid metabolism.Phospholipid synthesis
12	lipid metabolism.Phospholipid synthesis.(S)-coclaurine-N-methyltransferase
2	lipid metabolism.Phospholipid synthesis.1-acylglycerol-3-phosphate O-acyltransferase
1	lipid metabolism.Phospholipid synthesis.CDP-diacylglycerol-inositol 3-phosphatidyltransferase
2	lipid metabolism.Phospholipid synthesis.choline kinase
1	lipid metabolism.Phospholipid synthesis.choline monooxygenase
1	lipid metabolism.Phospholipid synthesis.choline-phosphate cytidylyltransferase
1	lipid metabolism.Phospholipid synthesis.cyclopropane-fatty-acyl-phospholipid synthase
10	lipid metabolism.Phospholipid synthesis.diacylglycerol kinase
5	lipid metabolism.Phospholipid synthesis.phosphatidate cytidylyltransferase
3	lipid metabolism.Phospholipid synthesis.phosphatidylserine decarboxylase
3	lipid metabolism.TAG synthesis
1	lipid metabolism.unassigned
41	major CHO metabolism.degradation.starch
37	major CHO metabolism.degradation.sucrose
35	major CHO metabolism.synthesis.starch
8	major CHO metabolism.synthesis.sucrose
5	metal handling
4	metal handling.acquisition
19	metal handling.binding, chelation and storage
16	metal handling.regulation
18	minor CHO metabolism.callose
7	minor CHO metabolism.galactose.alpha-galactosidases
1	minor CHO metabolism.galactose.galactokinases
2	minor CHO metabolism.misc
3	minor CHO metabolism.myo-inositol.inositol phosphatase
6	minor CHO metabolism.myo-inositol.InsP Synthases
1	minor CHO metabolism.myo-inositol.InsP-Kinases
1	minor CHO metabolism.myo-inositol.myo inositol oxygenases
46	minor CHO metabolism.others
3	minor CHO metabolism.others.Xylose isomerase
6	minor CHO metabolism.raffinose family.galactinol synthases
4	minor CHO metabolism.raffinose family.raffinose synthases
11	minor CHO metabolism.sugar alcohols
1	minor CHO metabolism.sugar kinases
5	minor CHO metabolism.trehalose.potential TPS/TPP
5	minor CHO metabolism.trehalose.TPP
5	minor CHO metabolism.trehalose.TPS
5	minor CHO metabolism.trehalose.trehalase
2	misc. other Ferredoxins and Rieske domain
60	misc.acid and other phosphatases
16	misc.acyl transferases
11	misc.alcohol dehydrogenases
11	misc.alcohol dehydrogenases.cinnamyl alcohol dehydrogenase
7	misc.aminotransferases.aminotransferase class IV family protein
17	misc.beta 1,3 glucan hydrolases
21	misc.beta 1,3 glucan hydrolases.glucan endo-1,3-beta-glucosidase
4	misc.calcineurin-like phosphoesterase family protein
100	misc.cytochrome P450
17	misc.dynamin
20	misc.GCN5-related N-acetyltransferase
53	misc.GDSL-motif lipase
63	misc.gluco-, galacto- and mannosidases
6	misc.gluco-, galacto- and mannosidases.alpha-galactosidase
8	misc.gluco-, galacto- and mannosidases.alpha-mannosidase
6	misc.gluco-, galacto- and mannosidases.beta-galactosidase
7	misc.gluco-, galacto- and mannosidases.endoglucanase
29	misc.glutathione S transferases
30	misc.misc2
3	misc.myrosinases-lectin-jacalin
25	misc.nitrilases, *nitrile lyases, berberine bridge enzymes, reticuline oxidases, troponine reductases
14	misc.O-methyl transferases
72	misc.oxidases - copper, flavone etc
8	misc.oxygenases
61	misc.peroxidases
5	misc.plastocyanin-like
8	misc.rhodanese
60	misc.short chain dehydrogenase/reductase (SDR)
109	misc.UDP glucosyl and glucoronyl transferases
5	mitochondrial electron transport / ATP synthesis.alternative oxidase
5	mitochondrial electron transport / ATP synthesis.cytochrome c
14	mitochondrial electron transport / ATP synthesis.cytochrome c oxidase
8	mitochondrial electron transport / ATP synthesis.cytochrome c reductase
3	mitochondrial electron transport / ATP synthesis.electron transfer flavoprotein
15	mitochondrial electron transport / ATP synthesis.F1-ATPase
8	mitochondrial electron transport / ATP synthesis.NADH-DH.complex I
32	mitochondrial electron transport / ATP synthesis.NADH-DH.localisation not clear
5	mitochondrial electron transport / ATP synthesis.NADH-DH.type II
2	mitochondrial electron transport / ATP synthesis.uncoupling protein
3	mitochondrial electron transport / ATP synthesis.unspecified
7	N-metabolism.ammonia metabolism.glutamate synthase
20	N-metabolism.ammonia metabolism.glutamine synthetase
1	N-metabolism.ammonia metabolism.unspecified
6	N-metabolism.misc
6	N-metabolism.N-degradation.glutamate dehydrogenase
7	N-metabolism.nitrate metabolism.nitrite reductase
1	N-metabolism.nitrate metabolism.NR
898	not assigned.no ontology
16	not assigned.no ontology.ABC1 family protein
2	not assigned.no ontology.aconitase C-terminal domain-containing protein
4	not assigned.no ontology.agenet domain-containing protein
20	not assigned.no ontology.armadillo/beta-catenin repeat family protein
1	not assigned.no ontology.AT hook motif-containing protein
3	not assigned.no ontology.BSD domain-containing protein
3	not assigned.no ontology.BTB/POZ domain-containing protein
25	not assigned.no ontology.C2 domain-containing protein
3	not assigned.no ontology.DC1 domain containing protein
11	not assigned.no ontology.epsin N-terminal homology (ENTH) domain-containing protein
3	not assigned.no ontology.formerly annotated based on articles which have been retracted
4	not assigned.no ontology.formin homology 2 domain-containing protein
10	not assigned.no ontology.glycine rich proteins
29	not assigned.no ontology.hydroxyproline rich proteins
4	not assigned.no ontology.late embryogenesis abundant domain-containing protein
2	not assigned.no ontology.paired amphipathic helix repeat-containing protein
1151	not assigned.no ontology.pentatricopeptide (PPR) repeat-containing protein
6	not assigned.no ontology.proline rich family
10	not assigned.no ontology.pumilio/Puf RNA-binding domain-containing protein
6	not assigned.no ontology.S RNA-binding domain-containing protein
3	not assigned.no ontology.SET domain-containing protein
2	not assigned.no ontology.speckle-type POZ protein-related
25	not assigned.no ontology.tetratricopeptide repeat (TPR)
1	not assigned.no ontology.transcription factor jumonji (jmjC) domain-containing protein
1708	not assigned.unknown
1	nucleotide metabolism
25	nucleotide metabolism.degradation
6	nucleotide metabolism.degradation.pyrimidine
6	nucleotide metabolism.deoxynucleotide metabolism.cytosine deaminase
1	nucleotide metabolism.deoxynucleotide metabolism.dUTP diphosphatase
4	nucleotide metabolism.deoxynucleotide metabolism.ribonucleoside-diphosphate reductase
8	nucleotide metabolism.phosphotransfer and pyrophosphatases.adenylate kinase
2	nucleotide metabolism.phosphotransfer and pyrophosphatases.guanylate kinase
14	nucleotide metabolism.phosphotransfer and pyrophosphatases.misc
9	nucleotide metabolism.phosphotransfer and pyrophosphatases.nucleoside diphosphate kinase
1	nucleotide metabolism.phosphotransfer and pyrophosphatases.thymidylate kinase
4	nucleotide metabolism.phosphotransfer and pyrophosphatases.uridylate kinase
5	nucleotide metabolism.salvage
8	nucleotide metabolism.salvage.nucleoside kinases
11	nucleotide metabolism.salvage.NUDIX hydrolases
9	nucleotide metabolism.salvage.phosphoribosyltransferases
9	nucleotide metabolism.synthesis.PRS-PP
19	nucleotide metabolism.synthesis.purine
14	nucleotide metabolism.synthesis.pyrimidine
4	OPP.electron transfer
3	OPP.non-reductive PP.ribose 5-phosphate isomerase
3	OPP.non-reductive PP.transaldolase
14	OPP.non-reductive PP.transketolase
7	OPP.oxidative PP.6-phosphogluconate dehydrogenase
2	OPP.oxidative PP.6-phosphogluconolactonase
5	OPP.oxidative PP.G6PD
9	polyamine metabolism.degradation.polyamin oxidase
2	polyamine metabolism.synthesis.agmatine deiminase
4	polyamine metabolism.synthesis.arginine decarboxylase
1	polyamine metabolism.synthesis.N-carbamoylputrescine amidohydrolase
6	polyamine metabolism.synthesis.SAM decarboxylase
5	polyamine metabolism.synthesis.spermidine synthase
3	polyamine metabolism.synthesis.spermine synthase
14	protein.aa activation
5	protein.aa activation.alanine-tRNA ligase
1	protein.aa activation.arginine-tRNA ligase
1	protein.aa activation.asparagine-tRNA ligase
4	protein.aa activation.aspartate-tRNA ligase
3	protein.aa activation.bifunctional aminoacyl-tRNA synthetase
1	protein.aa activation.cysteine-tRNA ligase
4	protein.aa activation.glutamate-tRNA ligase
1	protein.aa activation.glutamine-tRNA ligase
5	protein.aa activation.glycine-tRNA ligase
3	protein.aa activation.histidine-tRNA ligase
2	protein.aa activation.isoleucine-tRNA ligase
2	protein.aa activation.leucine-tRNA ligase
3	protein.aa activation.lysine-tRNA ligase
4	protein.aa activation.methionine-tRNA ligase
6	protein.aa activation.phenylalanine-tRNA ligase
1	protein.aa activation.proline-tRNA ligase
13	protein.aa activation.pseudouridylate synthase
4	protein.aa activation.serine-tRNA ligase
4	protein.aa activation.threonine-tRNA ligase
4	protein.aa activation.tyrosine-tRNA ligase
2	protein.aa activation.valine-tRNA ligase
23	protein.assembly and cofactor ligation
132	protein.degradation
39	protein.degradation.AAA type
35	protein.degradation.aspartate protease
12	protein.degradation.autophagy
55	protein.degradation.cysteine protease
60	protein.degradation.metalloprotease
86	protein.degradation.serine protease
33	protein.degradation.subtilases
506	protein.degradation.ubiquitin
76	protein.folding
30	protein.glycosylation
1	protein.glycosylation.alpha-1,3-fucosyltransferase(alpha-1,3-FucT)
1	protein.glycosylation.alpha-1,3-mannosyl-glycoprotein-beta-1,2-N-acetylglucosaminyltransferase(GnTI)
1	protein.glycosylation.alpha-1,4-fucosyltransferase(alpha-1,4-FucT)
5	protein.glycosylation.alpha-1,6-mannosyl-glycoprotein-beta-1,2-N-acetylglucosaminyltransferase(GnTII)
2	protein.glycosylation.beta-1,2-xylosyltransferase(beta-1,2-XylT)
1	protein.glycosylation.mannosyl-oligosaccharide alpha-1,2-mannosidase
1	protein.glycosylation.mannosyl-oligosaccharide-1,3-1,6-alpha-mannosidase(GMII)
1	protein.glycosylation.UDP-glucose glycoprotein glucosyltransferase
391	protein.postranslational modification
65	protein.postranslational modification.kinase
1	protein.synthesis
91	protein.synthesis.elongation
114	protein.synthesis.initiation
4	protein.synthesis.misc
10	protein.synthesis.release
475	protein.synthesis.ribosomal protein
1	protein.synthesis.ribosomal RNA
78	protein.synthesis.ribosome biogenesis
3	protein.targeting
35	protein.targeting.chloroplast
20	protein.targeting.mitochondria
39	protein.targeting.nucleus
17	protein.targeting.peroxisomes
129	protein.targeting.secretory pathway
3	protein.targeting.unknown
2	PS.calvin cycle
16	PS.calvin cycle.aldolase
8	PS.calvin cycle.FBPase
12	PS.calvin cycle.GAP
6	PS.calvin cycle.phosphoglycerate kinase
6	PS.calvin cycle.PRK
3	PS.calvin cycle.Rib5P Isomerase
5	PS.calvin cycle.RPE
30	PS.calvin cycle.rubisco interacting
2	PS.calvin cycle.rubisco large subunit
13	PS.calvin cycle.rubisco small subunit
8	PS.calvin cycle.seduheptulose bisphosphatase
5	PS.calvin cycle.TPI
14	PS.calvin cycle.transketolase
14	PS.lightreaction.ATP synthase
13	PS.lightreaction.cyclic electron flow-chlororespiration
8	PS.lightreaction.cytochrome b6/f
6	PS.lightreaction.NADH DH
34	PS.lightreaction.other electron carrier (ox/red)
80	PS.lightreaction.photosystem I
117	PS.lightreaction.photosystem II
3	PS.lightreaction.state transition
1	PS.photorespiration
8	PS.photorespiration.aminotransferases peroxisomal
1	PS.photorespiration.glycerate kinase
22	PS.photorespiration.glycine cleavage
6	PS.photorespiration.glycolate oxydase
9	PS.photorespiration.hydroxypyruvate reductase
1	PS.photorespiration.phosphoglycolate phosphatase
1	PS.photorespiration.serine hydroxymethyltransferase
23	redox.ascorbate and glutathione
49	redox.ascorbate and glutathione.ascorbate
26	redox.ascorbate and glutathione.glutathione
34	redox.dismutases and catalases
17	redox.glutaredoxins
8	redox.heme
9	redox.misc
8	redox.peroxiredoxin
9	redox.peroxiredoxin.BAS1
4	redox.peroxiredoxin.PER1
35	redox.thioredoxin
14	redox.thioredoxin.PDIL
112	RNA.processing
21	RNA.processing.3' end processing
7	RNA.processing.degradation dicer
45	RNA.processing.ribonucleases
52	RNA.processing.RNA helicase
1	RNA.processing.siRNA methyltransferase
65	RNA.processing.splicing
13	RNA.regulation of transcription
3	RNA.regulation of transcription.ABI3/VP1-related B3-domain-containing transcription factor family
1	RNA.regulation of transcription.Alfin-like
14	RNA.regulation of transcription.AP2/EREBP, APETALA2/Ethylene-responsive element binding protein family
12	RNA.regulation of transcription.ARF, Auxin Response Factor family
2	RNA.regulation of transcription.Argonaute
10	RNA.regulation of transcription.ARR
11	RNA.regulation of transcription.AS2,Lateral Organ Boundaries Gene Family
6	RNA.regulation of transcription.AT-rich interaction domain containing transcription factor family
6	RNA.regulation of transcription.AtSR Transcription Factor family
4	RNA.regulation of transcription.Aux/IAA family
3	RNA.regulation of transcription.BBR/BPC
30	RNA.regulation of transcription.bHLH,Basic Helix-Loop-Helix family
3	RNA.regulation of transcription.Bromodomain proteins
19	RNA.regulation of transcription.bZIP transcription factor family
8	RNA.regulation of transcription.C2C2(Zn) CO-like, Constans-like zinc finger family
9	RNA.regulation of transcription.C2C2(Zn) DOF zinc finger family
5	RNA.regulation of transcription.C2C2(Zn) GATA transcription factor family
35	RNA.regulation of transcription.C2H2 zinc finger family
14	RNA.regulation of transcription.C3H zinc finger family
3	RNA.regulation of transcription.CCAAT box binding factor family, DR1
2	RNA.regulation of transcription.CCAAT box binding factor family, HAP2
5	RNA.regulation of transcription.CCAAT box binding factor family, HAP3
3	RNA.regulation of transcription.CCAAT box binding factor family, HAP5
45	RNA.regulation of transcription.Chromatin Remodeling Factors
5	RNA.regulation of transcription.CPP(Zn),CPP1-related transcription factor family
7	RNA.regulation of transcription.DNA methyltransferases
4	RNA.regulation of transcription.E2F/DP transcription factor family
2	RNA.regulation of transcription.EIN3-like(EIL) transcription factor family
3	RNA.regulation of transcription.FHA transcription factor
16	RNA.regulation of transcription.G2-like transcription factor family, GARP
1	RNA.regulation of transcription.GeBP like
12	RNA.regulation of transcription.General Transcription
6	RNA.regulation of transcription.General Transcription, TBP-binding protein
16	RNA.regulation of transcription.Global transcription factor group
11	RNA.regulation of transcription.GRAS transcription factor family
2	RNA.regulation of transcription.GRP
26	RNA.regulation of transcription.HB,Homeobox transcription factor family
19	RNA.regulation of transcription.HDA
19	RNA.regulation of transcription.Histone acetyltransferases
12	RNA.regulation of transcription.HSF,Heat-shock transcription factor family
11	RNA.regulation of transcription.JUMONJI family
6	RNA.regulation of transcription.MADS box transcription factor family
3	RNA.regulation of transcription.Methyl binding domain proteins
46	RNA.regulation of transcription.MYB domain transcription factor family
13	RNA.regulation of transcription.MYB-related transcription factor family
6	RNA.regulation of transcription.NAC domain transcription factor family
2	RNA.regulation of transcription.NIN-like bZIP-related family
5	RNA.regulation of transcription.Nucleosome/chromatin assembly factor group
5	RNA.regulation of transcription.Orphan family
7	RNA.regulation of transcription.PHD finger transcription factor
7	RNA.regulation of transcription.PHOR1
3	RNA.regulation of transcription.Polycomb Group (PcG)
7	RNA.regulation of transcription.Psudo ARR transcription factor family
89	RNA.regulation of transcription.putative transcription regulator
2	RNA.regulation of transcription.PWWP domain protein
58	RNA.regulation of transcription.SET-domain transcriptional regulator family
4	RNA.regulation of transcription.sigma like plant
2	RNA.regulation of transcription.Silencing Group
15	RNA.regulation of transcription.SNF7
4	RNA.regulation of transcription.TCP transcription factor family
1	RNA.regulation of transcription.Transcriptional Adaptor Zinc Bundle (TAZ) domain family
8	RNA.regulation of transcription.Trihelix, Triple-Helix transcription factor family
2	RNA.regulation of transcription.TUB transcription factor family
139	RNA.regulation of transcription.unclassified
16	RNA.regulation of transcription.WRKY domain transcription factor family
4	RNA.regulation of transcription.zf-HD
7	RNA.regulation of transcription.Zn-finger(CCHC)
103	RNA.RNA binding
84	RNA.transcription
6	S-assimilation.AKN
7	S-assimilation.APR
5	S-assimilation.ATPS
1	S-assimilation.sulfite oxidase
3	S-assimilation.sulfite redox
13	secondary metabolism.flavonoids.anthocyanins
20	secondary metabolism.flavonoids.chalcones
74	secondary metabolism.flavonoids.dihydroflavonols
9	secondary metabolism.flavonoids.flavonols
10	secondary metabolism.flavonoids.isoflavones
1	secondary metabolism.isoprenoids
30	secondary metabolism.isoprenoids.carotenoids
24	secondary metabolism.isoprenoids.mevalonate pathway
29	secondary metabolism.isoprenoids.non-mevalonate pathway
12	secondary metabolism.isoprenoids.tocopherol biosynthesis
13	secondary metabolism.N misc.alkaloid-like
5	secondary metabolism.N misc.betaine
3	secondary metabolism.N misc.cyanogenic glycosides
21	secondary metabolism.phenylpropanoids
118	secondary metabolism.phenylpropanoids.lignin biosynthesis
9	secondary metabolism.simple phenols
2	secondary metabolism.sulfur-containing
6	secondary metabolism.sulfur-containing.glucosinolates
2	secondary metabolism.sulfur-containing.misc
3	secondary metabolism.unspecified
11	secondary metabolism.wax
18	signalling.14-3-3 proteins
136	signalling.calcium
149	signalling.G-proteins
6	signalling.gravity
17	signalling.in sugar and nutrient physiology
2	signalling.in sugar and nutrient physiology.pyruvate dehydrogenase kinase
50	signalling.light
17	signalling.light.COP9 signalosome
9	signalling.lipids
33	signalling.MAP kinases
1	signalling.misc
9	signalling.phosphinositides
2	signalling.phosphinositides.bis(5'-nucleosyl)-tetraphosphatase
2	signalling.phosphinositides.inositol-1,3,4-trisphosphate 5/6-kinase
1	signalling.phosphinositides.phosphatidylinositol 4-kinase
11	signalling.phosphinositides.phosphatidylinositol-4-phosphate 5-kinase
2	signalling.phosphinositides.phosphoinositide phospholipase C
2	signalling.phosphorelay
1	signalling.receptor kinases
1	signalling.receptor kinases.C-Lectin
8	signalling.receptor kinases.Catharanthus roseus-like RLK1
11	signalling.receptor kinases.crinkly like
30	signalling.receptor kinases.DUF 26
9	signalling.receptor kinases.extensin
13	signalling.receptor kinases.legume-lectin
10	signalling.receptor kinases.leucine rich repeat I
6	signalling.receptor kinases.leucine rich repeat II
15	signalling.receptor kinases.leucine rich repeat III
1	signalling.receptor kinases.leucine rich repeat IV
5	signalling.receptor kinases.leucine rich repeat IX
4	signalling.receptor kinases.leucine rich repeat V
8	signalling.receptor kinases.leucine rich repeat VI
10	signalling.receptor kinases.leucine rich repeat VII
25	signalling.receptor kinases.leucine rich repeat VIII
11	signalling.receptor kinases.leucine rich repeat X
43	signalling.receptor kinases.leucine rich repeat XI
10	signalling.receptor kinases.leucine rich repeat XII
8	signalling.receptor kinases.leucine rich repeat XIII
4	signalling.receptor kinases.leucine rich repeat XIV
9	signalling.receptor kinases.lysine motif
11	signalling.receptor kinases.misc
10	signalling.receptor kinases.proline extensin like
4	signalling.receptor kinases.RKF3 like
7	signalling.receptor kinases.S-locus glycoprotein like
3	signalling.receptor kinases.wall associated kinase
2	signalling.receptor kinases.wheat LRK10 like
7	signalling.unspecified
2	stress
20	stress.abiotic
12	stress.abiotic.cold
45	stress.abiotic.drought/salt
174	stress.abiotic.heat
5	stress.abiotic.light
6	stress.abiotic.touch/wounding
46	stress.abiotic.unspecified
60	stress.biotic
1	stress.biotic.kinases
23	stress.biotic.PR-proteins
4	stress.biotic.regulation of transcription
13	stress.biotic.respiratory burst
14	stress.biotic.signalling
13	TCA / org transformation.carbonic anhydrases
4	TCA / org transformation.other organic acid transformatons.aconitase
14	TCA / org transformation.other organic acid transformatons.atp-citrate lyase
15	TCA / org transformation.other organic acid transformatons.cyt MDH
2	TCA / org transformation.other organic acid transformatons.IDH
11	TCA / org transformation.other organic acid transformatons.malic
4	TCA / org transformation.other organic acid transformatons.misc
9	TCA / org transformation.TCA.2-oxoglutarate dehydrogenase
9	TCA / org transformation.TCA.aconitase
1	TCA / org transformation.TCA.CS
2	TCA / org transformation.TCA.fumarase
4	TCA / org transformation.TCA.IDH
6	TCA / org transformation.TCA.malate DH
16	TCA / org transformation.TCA.pyruvate DH
4	TCA / org transformation.TCA.succinate dehydrogenase
3	TCA / org transformation.TCA.succinyl-CoA ligase
4	tetrapyrrole synthesis.ALA dehydratase
4	tetrapyrrole synthesis.chlorophyll b synthase
3	tetrapyrrole synthesis.chlorophyll synthase
4	tetrapyrrole synthesis.coproporphyrinogen III oxidase
1	tetrapyrrole synthesis.divinyl chlorophyllide-a 8-vinyl-reductase
3	tetrapyrrole synthesis.ferrochelatase
4	tetrapyrrole synthesis.glu-tRNA reductase
3	tetrapyrrole synthesis.GSA
6	tetrapyrrole synthesis.magnesium chelatase
1	tetrapyrrole synthesis.magnesium protoporphyrin IX methyltransferase
7	tetrapyrrole synthesis.magnesium-protoporphyrin IX monomethyl ester (oxidative) cyclase
1	tetrapyrrole synthesis.porphobilinogen deaminase
5	tetrapyrrole synthesis.protochlorophyllide reductase
2	tetrapyrrole synthesis.protoporphyrin IX oxidase
3	tetrapyrrole synthesis.regulation
1	tetrapyrrole synthesis.sirohydrochlorin ferrochelatase
5	tetrapyrrole synthesis.unspecified
1	tetrapyrrole synthesis.uroporphyrin-III C-methyltransferase
2	tetrapyrrole synthesis.uroporphyrinogen decarboxylase
1	tetrapyrrole synthesis.uroporphyrinogen III synthase
1	transport
190	transport.ABC transporters and multidrug resistance systems
102	transport.amino acids
7	transport.ammonium
20	transport.calcium
11	transport.cyclic nucleotide or calcium regulated channels
15	transport.H+ transporting pyrophosphatase
9	transport.Major Intrinsic Proteins.NIP
16	transport.Major Intrinsic Proteins.PIP
3	transport.Major Intrinsic Proteins.SIP
9	transport.Major Intrinsic Proteins.TIP
2	transport.membrane system unknown
30	transport.metabolite transporters at the envelope membrane
63	transport.metabolite transporters at the mitochondrial membrane
76	transport.metal
107	transport.misc
2	transport.NDP-sugars at the ER
5	transport.nitrate
9	transport.nucleotides
39	transport.p- and v-ATPases
3	transport.p- and v-ATPases.H+-exporting ATPase
21	transport.p- and v-ATPases.H+-transporting two-sector ATPase
58	transport.peptides and oligopeptides
3	transport.peroxisomes
42	transport.phosphate
8	transport.porins
29	transport.potassium
55	transport.sugars
11	transport.sugars.sucrose
7	transport.sulphate
22	transport.unspecified anions
1	transport.unspecified anions.arsenite-transporting ATPase
57	transport.unspecified cations

## Sheet: Ssello_UpR_DH
Absolute values (± bootstrap StdDev, p-value)
85	9.5	7.159e-78	PS (nr. in set	206)
182	10.5	7.761e-24	not assigned (nr. in set	11802)
16	4.4	3.003e-21	DNA (nr. in set	3122)
64	7.8	2.651e-10	transport (nr. in set	1021)
17	4	3.374e-08	minor CHO metabolism (nr. in set	124)
24	4.3	1.368e-07	amino acid metabolism (nr. in set	260)
21	4.5	2.162e-07	redox (nr. in set	210)
6	2.4	5.262e-07	gluconeogenesis / glyoxylate cycle (nr. in set	13)
17	4.5	5.764e-07	mitochondrial electron transport / ATP synthesis (nr. in set	151)
5	2.4	2.175e-05	fermentation (nr. in set	14)
8	2.6	3.379e-05	tetrapyrrole synthesis (nr. in set	48)
26	5.2	0.0001191	secondary metabolism (nr. in set	444)
10	3.2	0.0003086	major CHO metabolism (nr. in set	101)
8	3	0.00101	glycolysis (nr. in set	79)
22	5.4	0.001711	lipid metabolism (nr. in set	429)
63	7	0.003748	RNA (nr. in set	3046)
23	5.3	0.009522	hormone metabolism (nr. in set	541)
6	2.4	0.014	TCA / org transformation (nr. in set	79)
6	2	0.016	Co-factor and vitamine metabolism (nr. in set	81)
29	5.5	0.019	development (nr. in set	788)
21	4.6	0.026	cell wall (nr. in set	548)
3	1.4	0.027	N-metabolism (nr. in set	26)
122	10.7	0.029	protein (nr. in set	4838)
26	5.4	0.034	stress (nr. in set	1228)
36	5.8	0.038	misc (nr. in set	1589)
2	1.2	0.042	S-assimilation (nr. in set	13)
33	5.6	0.059	signalling (nr. in set	1363)
2	1.3	0.059	polyamine metabolism (nr. in set	16)
3	1.4	0.07	C1-metabolism (nr. in set	40)
21	4.2	0.085	cell (nr. in set	830)
4	1.9	0.111	metal handling (nr. in set	83)
2	1.2	0.152	OPP (nr. in set	31)
4	1.9	0.183	nucleotide metabolism (nr. in set	180)
count(ID)	Annotation
3	amino acid metabolism.degradation.aspartate family
1	amino acid metabolism.degradation.glutamate family
1	amino acid metabolism.degradation.histidine
2	amino acid metabolism.synthesis.aromatic aa
10	amino acid metabolism.synthesis.aspartate family
1	amino acid metabolism.synthesis.central amino acid metabolism
6	amino acid metabolism.synthesis.serine-glycine-cysteine group
1	C1-metabolism
2	C1-metabolism.glycine hydroxymethyltransferase
1	cell wall.cell wall proteins
7	cell wall.degradation.pectate lyases and polygalacturonases
2	cell wall.hemicellulose synthesis
1	cell wall.hemicellulose synthesis.glucuronoxylan
1	cell wall.modification
1	cell wall.pectin synthesis.homogalacturonan
3	cell wall.pectin*esterases.PME
1	cell wall.precursor synthesis.AXS
1	cell wall.precursor synthesis.GAE
1	cell wall.precursor synthesis.UER
1	cell wall.precursor synthesis.UGE
1	cell wall.precursor synthesis.UXS
4	cell.cycle
2	cell.cycle.peptidylprolyl isomerase
2	cell.division
9	cell.organisation
4	cell.vesicle transport
2	Co-factor and vitamine metabolism
1	Co-factor and vitamine metabolism.biotin
1	Co-factor and vitamine metabolism.iron-sulphur clusters
1	Co-factor and vitamine metabolism.lipoic acid
1	Co-factor and vitamine metabolism.thiamine
2	development.storage proteins
27	development.unspecified
1	DNA.repair
11	DNA.synthesis/chromatin structure
3	DNA.synthesis/chromatin structure.histone
1	DNA.unspecified
1	fermentation.ADH
2	fermentation.aldehyde dehydrogenase
2	fermentation.PDC
4	gluconeogenesis / glyoxylate cycle.isocitrate lyase
1	gluconeogenesis / glyoxylate cycle.Malate DH
1	gluconeogenesis / glyoxylate cycle.malate synthase
1	glycolysis.cytosolic branch.aldolase
1	glycolysis.cytosolic branch.enolase
2	glycolysis.cytosolic branch.glyceraldehyde 3-phosphate dehydrogenase (GAP-DH)
2	glycolysis.cytosolic branch.triosephosphate isomerase (TPI)
1	glycolysis.plastid branch.glyceraldehyde 3-phosphate dehydrogenase (GAP-DH)
1	glycolysis.plastid branch.phosphofructokinase (PFK)
1	hormone metabolism.abscisic acid.induced-regulated-responsive-activated
1	hormone metabolism.abscisic acid.signal transduction
7	hormone metabolism.auxin.induced-regulated-responsive-activated
3	hormone metabolism.auxin.signal transduction
1	hormone metabolism.auxin.synthesis-degradation
1	hormone metabolism.brassinosteroid.signal transduction
2	hormone metabolism.brassinosteroid.synthesis-degradation
1	hormone metabolism.cytokinin.synthesis-degradation
1	hormone metabolism.ethylene.induced-regulated-responsive-activated
1	hormone metabolism.ethylene.signal transduction
1	hormone metabolism.gibberelin.induced-regulated-responsive-activated
1	hormone metabolism.gibberelin.signal transduction
1	hormone metabolism.jasmonate.synthesis-degradation
1	hormone metabolism.salicylic acid.synthesis-degradation
1	lipid metabolism.'exotics' (steroids, squalene etc).phosphatidylcholinesterol O-acyltransferase
1	lipid metabolism.FA desaturation.omega 3 desaturase
1	lipid metabolism.FA synthesis and FA elongation.ACP desaturase
1	lipid metabolism.FA synthesis and FA elongation.ACP oxoacyl reductase
1	lipid metabolism.FA synthesis and FA elongation.ACP protein
1	lipid metabolism.FA synthesis and FA elongation.acyl coa ligase
1	lipid metabolism.FA synthesis and FA elongation.acyl-CoA binding protein
1	lipid metabolism.glyceral metabolism.glycerol kinase
1	lipid metabolism.glycolipid synthesis.MGDG synthase
2	lipid metabolism.lipid degradation.beta-oxidation
5	lipid metabolism.lipid degradation.lipases
3	lipid metabolism.lipid degradation.lysophospholipases
1	lipid metabolism.Phospholipid synthesis
1	lipid metabolism.Phospholipid synthesis.choline kinase
1	lipid metabolism.TAG synthesis
5	major CHO metabolism.degradation.starch
4	major CHO metabolism.degradation.sucrose
1	major CHO metabolism.synthesis.starch
1	metal handling
3	metal handling.binding, chelation and storage
1	minor CHO metabolism.callose
1	minor CHO metabolism.misc
2	minor CHO metabolism.myo-inositol.InsP Synthases
3	minor CHO metabolism.others
1	minor CHO metabolism.others.Xylose isomerase
2	minor CHO metabolism.raffinose family.galactinol synthases
5	minor CHO metabolism.raffinose family.raffinose synthases
2	minor CHO metabolism.trehalose.TPP
6	misc.acid and other phosphatases
1	misc.beta 1,3 glucan hydrolases
2	misc.beta 1,3 glucan hydrolases.glucan endo-1,3-beta-glucosidase
4	misc.cytochrome P450
1	misc.dynamin
1	misc.GCN5-related N-acetyltransferase
1	misc.GDSL-motif lipase
2	misc.gluco-, galacto- and mannosidases
4	misc.glutathione S transferases
2	misc.oxidases - copper, flavone etc
5	misc.peroxidases
1	misc.protease inhibitor/seed storage/lipid transfer protein (LTP) family protein
1	misc.short chain dehydrogenase/reductase (SDR)
5	misc.UDP glucosyl and glucoronyl transferases
3	mitochondrial electron transport / ATP synthesis.cytochrome c oxidase
2	mitochondrial electron transport / ATP synthesis.cytochrome c reductase
3	mitochondrial electron transport / ATP synthesis.F1-ATPase
2	mitochondrial electron transport / ATP synthesis.NADH-DH.complex I
6	mitochondrial electron transport / ATP synthesis.NADH-DH.localisation not clear
1	mitochondrial electron transport / ATP synthesis.NADH-DH.type II
2	N-metabolism.ammonia metabolism.glutamine synthetase
1	N-metabolism.nitrate metabolism.nitrite reductase
47	not assigned.no ontology
3	not assigned.no ontology.armadillo/beta-catenin repeat family protein
1	not assigned.no ontology.BTB/POZ domain-containing protein
1	not assigned.no ontology.hydroxyproline rich proteins
1	not assigned.no ontology.late embryogenesis abundant domain-containing protein
41	not assigned.no ontology.pentatricopeptide (PPR) repeat-containing protein
1	not assigned.no ontology.SET domain-containing protein
87	not assigned.unknown
1	nucleotide metabolism.salvage.NUDIX hydrolases
1	nucleotide metabolism.synthesis.purine
2	nucleotide metabolism.synthesis.pyrimidine
1	OPP.electron transfer
1	OPP.non-reductive PP.transketolase
1	polyamine metabolism.degradation.polyamin oxidase
1	polyamine metabolism.synthesis.SAM decarboxylase
2	protein.assembly and cofactor ligation
5	protein.degradation
1	protein.degradation.aspartate protease
7	protein.degradation.cysteine protease
4	protein.degradation.metalloprotease
4	protein.degradation.serine protease
1	protein.degradation.subtilases
34	protein.degradation.ubiquitin
6	protein.folding
2	protein.glycosylation
1	protein.glycosylation.alpha-1,3-fucosyltransferase(alpha-1,3-FucT)
17	protein.postranslational modification
2	protein.postranslational modification.kinase
4	protein.synthesis.elongation
5	protein.synthesis.initiation
15	protein.synthesis.ribosomal protein
1	protein.synthesis.ribosome biogenesis
1	protein.targeting
2	protein.targeting.chloroplast
2	protein.targeting.nucleus
6	protein.targeting.secretory pathway
2	PS.calvin cycle.aldolase
2	PS.calvin cycle.FBPase
2	PS.calvin cycle.GAP
1	PS.calvin cycle.PRK
1	PS.calvin cycle.RPE
3	PS.calvin cycle.rubisco interacting
1	PS.calvin cycle.rubisco large subunit
2	PS.calvin cycle.rubisco small subunit
1	PS.calvin cycle.transketolase
5	PS.lightreaction.ATP synthase
2	PS.lightreaction.cytochrome b6/f
4	PS.lightreaction.other electron carrier (ox/red)
24	PS.lightreaction.photosystem I
33	PS.lightreaction.photosystem II
1	PS.photorespiration.aminotransferases peroxisomal
1	PS.photorespiration.glycolate oxydase
1	redox.ascorbate and glutathione
5	redox.ascorbate and glutathione.ascorbate
4	redox.ascorbate and glutathione.glutathione
2	redox.dismutases and catalases
2	redox.glutaredoxins
1	redox.heme
1	redox.misc
1	redox.peroxiredoxin.BAS1
3	redox.thioredoxin
1	redox.thioredoxin.PDIL
1	RNA.processing
2	RNA.processing.3' end processing
2	RNA.processing.RNA helicase
2	RNA.processing.splicing
1	RNA.regulation of transcription.Alfin-like
2	RNA.regulation of transcription.AP2/EREBP, APETALA2/Ethylene-responsive element binding protein family
1	RNA.regulation of transcription.ARF, Auxin Response Factor family
1	RNA.regulation of transcription.ARR
2	RNA.regulation of transcription.AS2,Lateral Organ Boundaries Gene Family
2	RNA.regulation of transcription.bHLH,Basic Helix-Loop-Helix family
2	RNA.regulation of transcription.bZIP transcription factor family
1	RNA.regulation of transcription.C2H2 zinc finger family
2	RNA.regulation of transcription.C3H zinc finger family
1	RNA.regulation of transcription.CCAAT box binding factor family, HAP5
3	RNA.regulation of transcription.Chromatin Remodeling Factors
1	RNA.regulation of transcription.Global transcription factor group
1	RNA.regulation of transcription.GRAS transcription factor family
1	RNA.regulation of transcription.HB,Homeobox transcription factor family
2	RNA.regulation of transcription.Histone acetyltransferases
1	RNA.regulation of transcription.JUMONJI family
1	RNA.regulation of transcription.MYB domain transcription factor family
2	RNA.regulation of transcription.Nucleosome/chromatin assembly factor group
1	RNA.regulation of transcription.PHOR1
1	RNA.regulation of transcription.Psudo ARR transcription factor family
6	RNA.regulation of transcription.putative transcription regulator
1	RNA.regulation of transcription.Trihelix, Triple-Helix transcription factor family
5	RNA.regulation of transcription.unclassified
9	RNA.RNA binding
6	RNA.transcription
2	S-assimilation.APR
1	secondary metabolism.flavonoids.anthocyanins
4	secondary metabolism.flavonoids.chalcones
4	secondary metabolism.flavonoids.dihydroflavonols
1	secondary metabolism.flavonoids.isoflavones
2	secondary metabolism.isoprenoids.non-mevalonate pathway
1	secondary metabolism.phenylpropanoids
9	secondary metabolism.phenylpropanoids.lignin biosynthesis
2	secondary metabolism.simple phenols
1	secondary metabolism.sulfur-containing.glucosinolates
1	secondary metabolism.wax
1	signalling.14-3-3 proteins
11	signalling.calcium
5	signalling.G-proteins
1	signalling.gravity
1	signalling.light
1	signalling.light.COP9 signalosome
4	signalling.MAP kinases
1	signalling.phosphinositides.phosphoinositide phospholipase C
1	signalling.receptor kinases.Catharanthus roseus-like RLK1
1	signalling.receptor kinases.extensin
1	signalling.receptor kinases.legume-lectin
1	signalling.receptor kinases.leucine rich repeat II
1	signalling.receptor kinases.leucine rich repeat XI
1	signalling.receptor kinases.misc
1	signalling.receptor kinases.thaumatin like
1	signalling.unspecified
1	stress.abiotic.cold
4	stress.abiotic.drought/salt
10	stress.abiotic.heat
5	stress.abiotic.unspecified
6	stress.biotic
1	TCA / org transformation.carbonic anhydrases
1	TCA / org transformation.other organic acid transformatons.cyt MDH
3	TCA / org transformation.other organic acid transformatons.malic
1	TCA / org transformation.TCA.pyruvate DH
2	tetrapyrrole synthesis.glu-tRNA reductase
1	tetrapyrrole synthesis.heme oxygenase
1	tetrapyrrole synthesis.magnesium chelatase
1	tetrapyrrole synthesis.porphobilinogen deaminase
2	tetrapyrrole synthesis.protochlorophyllide reductase
1	tetrapyrrole synthesis.uroporphyrin-III C-methyltransferase
12	transport.ABC transporters and multidrug resistance systems
1	transport.amino acids
4	transport.calcium
1	transport.Major Intrinsic Proteins.NIP
3	transport.Major Intrinsic Proteins.PIP
2	transport.Major Intrinsic Proteins.TIP
2	transport.metabolite transporters at the envelope membrane
7	transport.metabolite transporters at the mitochondrial membrane
3	transport.metal
9	transport.misc
1	transport.NDP-sugars at the ER
1	transport.p- and v-ATPases.H+-transporting two-sector ATPase
3	transport.peptides and oligopeptides
3	transport.potassium
3	transport.sugars
2	transport.sugars.sucrose
1	transport.unspecified anions
6	transport.unspecified cations

## Sheet: Slepid_UpR_DH
Absolute values (± bootstrap StdDev, p-value)
221	13.4	3.176e-106	not assigned (nr. in set	11802)
24	4.5	4.143e-46	DNA (nr. in set	3122)
416	17.4	2.6e-27	protein (nr. in set	4838)
50	7	5.316e-27	mitochondrial electron transport / ATP synthesis (nr. in set	151)
35	5.7	2.783e-24	glycolysis (nr. in set	79)
34	5.9	4.014e-23	TCA / org transformation (nr. in set	79)
83	8.9	8.766e-13	RNA (nr. in set	3046)
45	6.7	9.139e-13	amino acid metabolism (nr. in set	260)
38	6.3	7.2e-12	PS (nr. in set	206)
37	6.1	5.303e-11	redox (nr. in set	210)
101	9.5	2.611e-10	transport (nr. in set	1021)
83	9.1	5.787e-09	cell (nr. in set	830)
50	6.6	1.679e-07	secondary metabolism (nr. in set	444)
46	6.7	1.823e-06	lipid metabolism (nr. in set	429)
10	3.1	2.068e-06	OPP (nr. in set	31)
119	10.4	1.516e-05	misc (nr. in set	1589)
90	9	0.000241	stress (nr. in set	1228)
44	6.8	0.00128	cell wall (nr. in set	548)
6	2.4	0.001564	N-metabolism (nr. in set	26)
11	3.6	0.002586	metal handling (nr. in set	83)
42	7	0.002644	hormone metabolism (nr. in set	541)
4	2	0.003237	S-assimilation (nr. in set	13)
4	2	0.003237	gluconeogenesis / glyoxylate cycle (nr. in set	13)
7	2.5	0.003289	C1-metabolism (nr. in set	40)
12	3.9	0.004006	major CHO metabolism (nr. in set	101)
4	1.7	0.004296	fermentation (nr. in set	14)
17	3.6	0.006911	nucleotide metabolism (nr. in set	180)
8	3	0.035	Co-factor and vitamine metabolism (nr. in set	81)
3	1.7	0.039	polyamine metabolism (nr. in set	16)
73	8.2	0.047	signalling (nr. in set	1363)
41	5.7	0.065	development (nr. in set	788)
8	2.8	0.12	minor CHO metabolism (nr. in set	124)
1	0.8	0.344	Biodegradation of Xenobiotics (nr. in set	28)
count(ID)	Annotation
1	amino acid metabolism
4	amino acid metabolism.degradation.aspartate family
1	amino acid metabolism.degradation.branched chain group
2	amino acid metabolism.degradation.glutamate family
1	amino acid metabolism.degradation.histidine
6	amino acid metabolism.synthesis.aromatic aa
16	amino acid metabolism.synthesis.aspartate family
2	amino acid metabolism.synthesis.branched chain group
5	amino acid metabolism.synthesis.central amino acid metabolism
7	amino acid metabolism.synthesis.serine-glycine-cysteine group
1	Biodegradation of Xenobiotics.lactoylglutathione lyase
2	C1-metabolism.formate dehydrogenase
2	C1-metabolism.glycine hydroxymethyltransferase
3	C1-metabolism.methylenetetrahydrofolate reductase
3	cell wall.cell wall proteins.AGPs
2	cell wall.cell wall proteins.RGP
1	cell wall.cellulose synthesis.cellulose synthase
3	cell wall.cellulose synthesis.COBRA
1	cell wall.degradation.pectate lyases and polygalacturonases
3	cell wall.hemicellulose synthesis
1	cell wall.hemicellulose synthesis.glucuronoxylan
12	cell wall.modification
1	cell wall.pectin*esterases.misc
3	cell wall.pectin*esterases.PME
2	cell wall.precursor synthesis.AXS
1	cell wall.precursor synthesis.GMD
1	cell wall.precursor synthesis.NDP sugar pyrophosphorylase
1	cell wall.precursor synthesis.phosphomannomutase
3	cell wall.precursor synthesis.UDP-Glc dehydrogenase (UGD)
1	cell wall.precursor synthesis.UDP-glucose 4,6-dehydratase
1	cell wall.precursor synthesis.UER
1	cell wall.precursor synthesis.UGE
3	cell wall.precursor synthesis.UXS
1	cell.cycle
15	cell.cycle.peptidylprolyl isomerase
10	cell.division
1	cell.division.plastid
51	cell.organisation
5	cell.vesicle transport
1	Co-factor and vitamine metabolism.biotin
1	Co-factor and vitamine metabolism.biotin.biotin synthase
2	Co-factor and vitamine metabolism.iron-sulphur clusters
3	Co-factor and vitamine metabolism.thiamine
1	Co-factor and vitamine metabolism.ubiquinone.hexaprenyldihydroxybenzoate methyltransferase
6	development.late embryogenesis abundant
1	development.squamosa promoter binding like (SPL)
9	development.storage proteins
25	development.unspecified
2	DNA.repair
4	DNA.synthesis/chromatin structure
13	DNA.synthesis/chromatin structure.histone
5	DNA.unspecified
2	fermentation.aldehyde dehydrogenase
2	fermentation.PDC
1	gluconeogenesis / glyoxylate cycle.Malate DH
3	gluconeogenesis / glyoxylate cycle.PEPCK
2	glycolysis.cytosolic branch.3-phosphoglycerate kinase (PGK)
1	glycolysis.cytosolic branch.aldolase
4	glycolysis.cytosolic branch.enolase
4	glycolysis.cytosolic branch.glyceraldehyde 3-phosphate dehydrogenase (GAP-DH)
1	glycolysis.cytosolic branch.non-phosphorylating glyceraldehyde 3-phosphate dehydrogenase (NPGAP-DH)
2	glycolysis.cytosolic branch.phospho-enol-pyruvate carboxylase (PEPC)
1	glycolysis.cytosolic branch.phospho-enol-pyruvate carboxylase kinase (PPCK)
1	glycolysis.cytosolic branch.phosphofructokinase (PFK)
1	glycolysis.cytosolic branch.phosphoglucomutase (PGM)
1	glycolysis.cytosolic branch.phosphoglycerate mutase
3	glycolysis.cytosolic branch.pyrophosphate-fructose-6-P phosphotransferase
1	glycolysis.cytosolic branch.pyruvate kinase (PK)
3	glycolysis.cytosolic branch.triosephosphate isomerase (TPI)
1	glycolysis.cytosolic branch.UGPase
3	glycolysis.plastid branch.glyceraldehyde 3-phosphate dehydrogenase (GAP-DH)
1	glycolysis.plastid branch.phosphoglycerate mutase
4	glycolysis.plastid branch.pyruvate kinase (PK)
1	glycolysis.unclear/dually targeted.aldolase
1	hormone metabolism.abscisic acid.induced-regulated-responsive-activated
2	hormone metabolism.abscisic acid.signal transduction
1	hormone metabolism.abscisic acid.synthesis-degradation
6	hormone metabolism.auxin.induced-regulated-responsive-activated
1	hormone metabolism.auxin.signal transduction
1	hormone metabolism.auxin.synthesis-degradation
1	hormone metabolism.brassinosteroid.signal transduction
8	hormone metabolism.brassinosteroid.synthesis-degradation
1	hormone metabolism.cytokinin.signal transduction
2	hormone metabolism.cytokinin.synthesis-degradation
2	hormone metabolism.ethylene.induced-regulated-responsive-activated
3	hormone metabolism.ethylene.signal transduction
2	hormone metabolism.ethylene.synthesis-degradation
2	hormone metabolism.gibberelin.induced-regulated-responsive-activated
5	hormone metabolism.jasmonate.induced-regulated-responsive-activated
4	hormone metabolism.jasmonate.synthesis-degradation
1	lipid metabolism.'exotics' (steroids, squalene etc).cycloartenol synthase
2	lipid metabolism.'exotics' (steroids, squalene etc).sphingolipids
1	lipid metabolism.'exotics' (steroids, squalene etc).trans-2-enoyl-CoA reductase (NADPH)
2	lipid metabolism.'exotics'(steroids, squalene etc)
2	lipid metabolism.FA desaturation.omega 6 desaturase
3	lipid metabolism.FA synthesis and FA elongation.Acetyl CoA Carboxylation
1	lipid metabolism.FA synthesis and FA elongation.ACP desaturase
1	lipid metabolism.FA synthesis and FA elongation.ACP oxoacyl reductase
3	lipid metabolism.FA synthesis and FA elongation.ACP protein
1	lipid metabolism.FA synthesis and FA elongation.acyl coa ligase
2	lipid metabolism.FA synthesis and FA elongation.acyl-CoA binding protein
1	lipid metabolism.FA synthesis and FA elongation.ketoacyl ACP synthase
1	lipid metabolism.FA synthesis and FA elongation.long chain fatty acid CoA ligase
2	lipid metabolism.FA synthesis and FA elongation.pyruvate DH
1	lipid metabolism.FA synthesis and FA elongation.pyruvate kinase
1	lipid metabolism.glyceral metabolism.FAD-dependent glycerol-3-phosphate dehydrogenase
1	lipid metabolism.glyceral metabolism.Glycerol-3-phosphate dehydrogenase (NAD+)
1	lipid metabolism.glycolipid synthesis.DGDG synthase
1	lipid metabolism.glycolipid synthesis.sulfolipid synthase
1	lipid metabolism.lipid degradation.beta-oxidation
7	lipid metabolism.lipid degradation.lipases
5	lipid metabolism.lipid degradation.lysophospholipases
1	lipid metabolism.lipid transfer proteins etc
3	lipid metabolism.Phospholipid synthesis
1	lipid metabolism.Phospholipid synthesis.(S)-coclaurine-N-methyltransferase
3	major CHO metabolism.degradation.starch
7	major CHO metabolism.degradation.sucrose
2	major CHO metabolism.synthesis.sucrose
1	metal handling
1	metal handling.acquisition
8	metal handling.binding, chelation and storage
1	metal handling.regulation
1	minor CHO metabolism.galactose.alpha-galactosidases
2	minor CHO metabolism.others
1	minor CHO metabolism.raffinose family.galactinol synthases
1	minor CHO metabolism.sugar kinases
1	minor CHO metabolism.trehalose.TPP
2	minor CHO metabolism.trehalose.trehalase
11	misc.acid and other phosphatases
2	misc.alcohol dehydrogenases
1	misc.alcohol dehydrogenases.cinnamyl alcohol dehydrogenase
1	misc.beta 1,3 glucan hydrolases
4	misc.beta 1,3 glucan hydrolases.glucan endo-1,3-beta-glucosidase
1	misc.calcineurin-like phosphoesterase family protein
8	misc.cytochrome P450
5	misc.GDSL-motif lipase
4	misc.gluco-, galacto- and mannosidases
1	misc.gluco-, galacto- and mannosidases.beta-galactosidase
1	misc.gluco-, galacto- and mannosidases.glycosyl hydrolase family 5
18	misc.glutathione S transferases
2	misc.misc2
4	misc.myrosinases-lectin-jacalin
1	misc.O-methyl transferases
10	misc.oxidases - copper, flavone etc
23	misc.peroxidases
1	misc.plastocyanin-like
9	misc.protease inhibitor/seed storage/lipid transfer protein (LTP) family protein
4	misc.short chain dehydrogenase/reductase (SDR)
8	misc.UDP glucosyl and glucoronyl transferases
1	mitochondrial electron transport / ATP synthesis
1	mitochondrial electron transport / ATP synthesis.alternative oxidase
3	mitochondrial electron transport / ATP synthesis.cytochrome c
5	mitochondrial electron transport / ATP synthesis.cytochrome c oxidase
6	mitochondrial electron transport / ATP synthesis.cytochrome c reductase
12	mitochondrial electron transport / ATP synthesis.F1-ATPase
4	mitochondrial electron transport / ATP synthesis.NADH-DH.complex I
15	mitochondrial electron transport / ATP synthesis.NADH-DH.localisation not clear
3	mitochondrial electron transport / ATP synthesis.NADH-DH.type II
1	N-metabolism.ammonia metabolism.glutamate synthase
3	N-metabolism.ammonia metabolism.glutamine synthetase
1	N-metabolism.N-degradation.glutamate dehydrogenase
1	N-metabolism.nitrate metabolism.NR
63	not assigned.no ontology
2	not assigned.no ontology.ABC1 family protein
1	not assigned.no ontology.aconitase C-terminal domain-containing protein
1	not assigned.no ontology.armadillo/beta-catenin repeat family protein
1	not assigned.no ontology.formerly annotated based on articles which have been retracted
3	not assigned.no ontology.glycine rich proteins
5	not assigned.no ontology.hydroxyproline rich proteins
33	not assigned.no ontology.pentatricopeptide (PPR) repeat-containing protein
1	not assigned.no ontology.pumilio/Puf RNA-binding domain-containing protein
111	not assigned.unknown
1	nucleotide metabolism.degradation
1	nucleotide metabolism.degradation.pyrimidine
3	nucleotide metabolism.phosphotransfer and pyrophosphatases.adenylate kinase
2	nucleotide metabolism.phosphotransfer and pyrophosphatases.misc
4	nucleotide metabolism.phosphotransfer and pyrophosphatases.nucleoside diphosphate kinase
1	nucleotide metabolism.phosphotransfer and pyrophosphatases.uridylate kinase
2	nucleotide metabolism.salvage.nucleoside kinases
1	nucleotide metabolism.salvage.phosphoribosyltransferases
1	nucleotide metabolism.synthesis.pyrimidine
1	nucleotide metabolism.synthesis.unspecified
2	OPP.electron transfer
2	OPP.non-reductive PP.transaldolase
2	OPP.non-reductive PP.transketolase
4	OPP.oxidative PP.6-phosphogluconate dehydrogenase
1	polyamine metabolism.synthesis.arginine decarboxylase
2	polyamine metabolism.synthesis.SAM decarboxylase
1	protein.aa activation.glutamine-tRNA ligase
1	protein.aa activation.pseudouridylate synthase
1	protein.assembly and cofactor ligation
11	protein.degradation
2	protein.degradation.AAA type
4	protein.degradation.aspartate protease
3	protein.degradation.autophagy
18	protein.degradation.cysteine protease
3	protein.degradation.serine protease
2	protein.degradation.subtilases
62	protein.degradation.ubiquitin
16	protein.folding
1	protein.glycosylation.alpha-1,6-mannosyl-glycoprotein-beta-1,2-N-acetylglucosaminyltransferase(GnTII)
28	protein.postranslational modification
1	protein.postranslational modification.kinase
13	protein.synthesis.elongation
9	protein.synthesis.initiation
214	protein.synthesis.ribosomal protein
4	protein.synthesis.ribosome biogenesis
1	protein.targeting.chloroplast
6	protein.targeting.mitochondria
15	protein.targeting.secretory pathway
2	PS.calvin cycle.aldolase
1	PS.calvin cycle.GAP
2	PS.calvin cycle.rubisco interacting
4	PS.calvin cycle.rubisco small subunit
1	PS.calvin cycle.TPI
2	PS.calvin cycle.transketolase
1	PS.lightreaction.other electron carrier (ox/red)
8	PS.lightreaction.photosystem I
16	PS.lightreaction.photosystem II
1	PS.photorespiration.glycine cleavage
5	redox.ascorbate and glutathione
5	redox.ascorbate and glutathione.ascorbate
7	redox.ascorbate and glutathione.glutathione
6	redox.dismutases and catalases
3	redox.glutaredoxins
3	redox.misc
1	redox.peroxiredoxin
4	redox.thioredoxin
3	redox.thioredoxin.PDIL
3	RNA.processing
3	RNA.processing.ribonucleases
1	RNA.processing.splicing
1	RNA.regulation of transcription.Alfin-like
5	RNA.regulation of transcription.AP2/EREBP, APETALA2/Ethylene-responsive element binding protein family
1	RNA.regulation of transcription.ARR
1	RNA.regulation of transcription.AtSR Transcription Factor family
2	RNA.regulation of transcription.Aux/IAA family
1	RNA.regulation of transcription.BBR/BPC
2	RNA.regulation of transcription.bHLH,Basic Helix-Loop-Helix family
1	RNA.regulation of transcription.BSD domain containing family
3	RNA.regulation of transcription.bZIP transcription factor family
1	RNA.regulation of transcription.C2C2(Zn) CO-like, Constans-like zinc finger family
2	RNA.regulation of transcription.C2H2 zinc finger family
2	RNA.regulation of transcription.C3H zinc finger family
2	RNA.regulation of transcription.Chromatin Remodeling Factors
1	RNA.regulation of transcription.G2-like transcription factor family, GARP
2	RNA.regulation of transcription.General Transcription
1	RNA.regulation of transcription.GRAS transcription factor family
1	RNA.regulation of transcription.HB,Homeobox transcription factor family
2	RNA.regulation of transcription.HDA
1	RNA.regulation of transcription.JUMONJI family
4	RNA.regulation of transcription.MYB domain transcription factor family
2	RNA.regulation of transcription.MYB-related transcription factor family
1	RNA.regulation of transcription.NIN-like bZIP-related family
4	RNA.regulation of transcription.Nucleosome/chromatin assembly factor group
6	RNA.regulation of transcription.putative transcription regulator
1	RNA.regulation of transcription.PWWP domain protein
1	RNA.regulation of transcription.SET-domain transcriptional regulator family
1	RNA.regulation of transcription.SNF7
1	RNA.regulation of transcription.Trihelix, Triple-Helix transcription factor family
9	RNA.regulation of transcription.unclassified
1	RNA.regulation of transcription.WRKY domain transcription factor family
11	RNA.RNA binding
2	RNA.transcription
3	S-assimilation.ATPS
1	S-assimilation.sulfite redox
1	secondary metabolism.flavonoids.anthocyanins
4	secondary metabolism.flavonoids.chalcones
3	secondary metabolism.flavonoids.dihydroflavonols
2	secondary metabolism.flavonoids.isoflavones
1	secondary metabolism.isoprenoids.carotenoids
5	secondary metabolism.isoprenoids.mevalonate pathway
2	secondary metabolism.isoprenoids.non-mevalonate pathway
5	secondary metabolism.phenylpropanoids
17	secondary metabolism.phenylpropanoids.lignin biosynthesis
1	secondary metabolism.simple phenols
7	secondary metabolism.sulfur-containing.glucosinolates
2	secondary metabolism.wax
8	signalling.14-3-3 proteins
24	signalling.calcium
26	signalling.G-proteins
1	signalling.in sugar and nutrient physiology
1	signalling.in sugar and nutrient physiology.pyruvate dehydrogenase kinase
1	signalling.light
3	signalling.MAP kinases
1	signalling.phosphinositides
1	signalling.phosphinositides.bis(5'-nucleosyl)-tetraphosphatase
1	signalling.phosphorelay
2	signalling.receptor kinases.legume-lectin
1	signalling.receptor kinases.leucine rich repeat VII
1	signalling.receptor kinases.leucine rich repeat VIII
1	signalling.receptor kinases.leucine rich repeat XI
1	signalling.receptor kinases.leucine rich repeat XIV
1	stress
5	stress.abiotic
5	stress.abiotic.cold
10	stress.abiotic.drought/salt
23	stress.abiotic.heat
20	stress.abiotic.unspecified
19	stress.biotic
5	stress.biotic.PR-proteins
1	stress.biotic.regulation of transcription
1	stress.biotic.signalling
2	TCA / org transformation.carbonic anhydrases
1	TCA / org transformation.other organic acid transformatons.aconitase
3	TCA / org transformation.other organic acid transformatons.atp-citrate lyase
1	TCA / org transformation.other organic acid transformatons.cyt MDH
1	TCA / org transformation.other organic acid transformatons.IDH
2	TCA / org transformation.other organic acid transformatons.malic
1	TCA / org transformation.TCA.2-oxoglutarate dehydrogenase
5	TCA / org transformation.TCA.aconitase
2	TCA / org transformation.TCA.CS
1	TCA / org transformation.TCA.fumarase
2	TCA / org transformation.TCA.IDH
1	TCA / org transformation.TCA.malate DH
7	TCA / org transformation.TCA.pyruvate DH
3	TCA / org transformation.TCA.succinate dehydrogenase
2	TCA / org transformation.TCA.succinyl-CoA ligase
7	transport.ABC transporters and multidrug resistance systems
7	transport.amino acids
3	transport.calcium
2	transport.H+ transporting pyrophosphatase
1	transport.Major Intrinsic Proteins.NIP
9	transport.Major Intrinsic Proteins.PIP
1	transport.Major Intrinsic Proteins.SIP
5	transport.Major Intrinsic Proteins.TIP
1	transport.membrane system unknown
2	transport.metabolite transporters at the envelope membrane
7	transport.metabolite transporters at the mitochondrial membrane
7	transport.metal
7	transport.misc
1	transport.nitrate
6	transport.p- and v-ATPases
1	transport.p- and v-ATPases.H+-exporting ATPase
12	transport.p- and v-ATPases.H+-transporting two-sector ATPase
1	transport.peptides and oligopeptides
4	transport.phosphate
3	transport.porins
1	transport.potassium
8	transport.sugars
2	transport.sugars.sucrose
1	transport.unspecified anions																																							dimethyllallyl pyrophosphate isomerase
1	transport.unspecified anions.arsenite-transporting ATPase
1	transport.unspecified cations

## Sheet: Sdenti_UpR_DH
Absolute values (± bootstrap StdDev, p-value)
341	14.8	6.221e-32	not assigned (nr. in set	11802)
58	6.8	1.821e-29	PS (nr. in set	206)
40	5.4	1.095e-27	DNA (nr. in set	3122)
98	9.6	5.585e-12	transport (nr. in set	1021)
45	7.3	2.19e-07	lipid metabolism (nr. in set	429)
70	7.9	6.445e-07	cell (nr. in set	830)
67	8.9	8.274e-07	development (nr. in set	788)
25	4.7	1.101e-05	redox (nr. in set	210)
6	2.4	2.047e-05	fermentation (nr. in set	14)
6	2.5	4.965e-05	polyamine metabolism (nr. in set	16)
43	6.7	0.0002262	hormone metabolism (nr. in set	541)
13	3.9	0.0005713	major CHO metabolism (nr. in set	101)
11	3.1	0.0007625	glycolysis (nr. in set	79)
16	3.5	0.001147	mitochondrial electron transport / ATP synthesis (nr. in set	151)
4	1.7	0.002165	gluconeogenesis / glyoxylate cycle (nr. in set	13)
4	1.9	0.002165	S-assimilation (nr. in set	13)
22	4.8	0.00268	amino acid metabolism (nr. in set	260)
166	12.9	0.003261	RNA (nr. in set	3046)
9	2.9	0.007375	TCA / org transformation (nr. in set	79)
6	2.3	0.007625	C1-metabolism (nr. in set	40)
89	9.5	0.008843	misc (nr. in set	1589)
76	8.7	0.013	signalling (nr. in set	1363)
214	14.5	0.022	protein (nr. in set	4838)
4	1.9	0.03	Biodegradation of Xenobiotics (nr. in set	28)
10	3.3	0.034	minor CHO metabolism (nr. in set	124)
61	7.4	0.046	stress (nr. in set	1228)
30	5.9	0.05	cell wall (nr. in set	548)
12	3.4	0.057	nucleotide metabolism (nr. in set	180)
22	5	0.083	secondary metabolism (nr. in set	444)
1	0.8	0.084	Co-factor and vitamine metabolism (nr. in set	81)
6	2.4	0.097	metal handling (nr. in set	83)
4	1.7	0.112	tetrapyrrole synthesis (nr. in set	48)
3	1.6	0.119	OPP (nr. in set	31)
count(ID)	Annotation
1	amino acid metabolism
3	amino acid metabolism.degradation.aspartate family
3	amino acid metabolism.degradation.branched chain group
1	amino acid metabolism.degradation.glutamate family
1	amino acid metabolism.degradation.histidine
3	amino acid metabolism.degradation.serine-glycine-cysteine group
3	amino acid metabolism.synthesis.aromatic aa
4	amino acid metabolism.synthesis.aspartate family
2	amino acid metabolism.synthesis.central amino acid metabolism
1	amino acid metabolism.synthesis.histidine
2	Biodegradation of Xenobiotics.hydroxyacylglutathione hydrolase
2	Biodegradation of Xenobiotics.lactoylglutathione lyase
2	C1-metabolism
2	C1-metabolism.glycine hydroxymethyltransferase
1	C1-metabolism.methylenetetrahydrofolate reductase
1	C1-metabolism.tetrahydrofolate synthase
1	cell wall.cell wall proteins
1	cell wall.cell wall proteins.AGPs
1	cell wall.cell wall proteins.HRGP
1	cell wall.cell wall proteins.RGP
3	cell wall.cellulose synthesis
3	cell wall.degradation.mannan-xylose-arabinose-fucose
7	cell wall.degradation.pectate lyases and polygalacturonases
4	cell wall.hemicellulose synthesis
1	cell wall.hemicellulose synthesis.glucuronoxylan
5	cell wall.modification
1	cell wall.pectin*esterases.PME
1	cell wall.precursor synthesis.sugar kinases
1	cell wall.precursor synthesis.UXS
2	cell.cell death.plants
6	cell.cycle
4	cell.cycle.peptidylprolyl isomerase
12	cell.division
30	cell.organisation
16	cell.vesicle transport
1	Co-factor and vitamine metabolism.thiamine
5	development.late embryogenesis abundant
1	development.multitarget.target of rapamycin
2	development.squamosa promoter binding like (SPL)
59	development.unspecified
8	DNA.repair
16	DNA.synthesis/chromatin structure
6	DNA.synthesis/chromatin structure.histone
10	DNA.unspecified
3	fermentation.aldehyde dehydrogenase
3	fermentation.PDC
1	gluconeogenesis / glyoxylate cycle.isocitrate lyase
1	gluconeogenesis / glyoxylate cycle.malate synthase
2	gluconeogenesis / glyoxylate cycle.PEPCK
1	glycolysis.cytosolic branch.fructose-2,6-bisphosphatase (Fru2,6BisPase)
2	glycolysis.cytosolic branch.glyceraldehyde 3-phosphate dehydrogenase (GAP-DH)
1	glycolysis.cytosolic branch.phospho-enol-pyruvate carboxylase kinase (PPCK)
3	glycolysis.cytosolic branch.phosphofructokinase (PFK)
1	glycolysis.cytosolic branch.phosphoglucomutase (PGM)
1	glycolysis.cytosolic branch.triosephosphate isomerase (TPI)
1	glycolysis.plastid branch.phosphofructokinase (PFK)
1	glycolysis.unclear/dually targeted.phosphofructokinase (PFK)
6	hormone metabolism.abscisic acid.induced-regulated-responsive-activated
5	hormone metabolism.abscisic acid.signal transduction
1	hormone metabolism.abscisic acid.synthesis-degradation
11	hormone metabolism.auxin.induced-regulated-responsive-activated
5	hormone metabolism.auxin.signal transduction
1	hormone metabolism.auxin.synthesis-degradation
1	hormone metabolism.brassinosteroid.synthesis-degradation
3	hormone metabolism.cytokinin.signal transduction
3	hormone metabolism.cytokinin.synthesis-degradation
2	hormone metabolism.gibberelin.signal transduction
5	hormone metabolism.jasmonate.synthesis-degradation
1	lipid metabolism.'exotics' (steroids, squalene etc).trans-2-enoyl-CoA reductase (NADPH)
2	lipid metabolism.FA desaturation.omega 6 desaturase
1	lipid metabolism.FA synthesis and FA elongation.Acetyl CoA Carboxylation
1	lipid metabolism.FA synthesis and FA elongation.ACP thioesterase
1	lipid metabolism.FA synthesis and FA elongation.beta ketoacyl CoA synthase
1	lipid metabolism.FA synthesis and FA elongation.long chain fatty acid CoA ligase
1	lipid metabolism.glyceral metabolism.FAD-dependent glycerol-3-phosphate dehydrogenase
1	lipid metabolism.glyceral metabolism.glycerol kinase
1	lipid metabolism.glyceral metabolism.Glycerol-3-phosphate dehydrogenase (NAD+)
1	lipid metabolism.glycolipid synthesis.MGDG synthase
1	lipid metabolism.lipid degradation
3	lipid metabolism.lipid degradation.beta-oxidation
9	lipid metabolism.lipid degradation.lipases
5	lipid metabolism.lipid degradation.lysophospholipases
8	lipid metabolism.Phospholipid synthesis
1	lipid metabolism.Phospholipid synthesis.(S)-coclaurine-N-methyltransferase
1	lipid metabolism.Phospholipid synthesis.1-acylglycerol-3-phosphate O-acyltransferase
1	lipid metabolism.Phospholipid synthesis.choline kinase
1	lipid metabolism.Phospholipid synthesis.choline-phosphate cytidylyltransferase
1	lipid metabolism.Phospholipid synthesis.diacylglycerol kinase
2	lipid metabolism.Phospholipid synthesis.phosphatidylserine decarboxylase
1	lipid metabolism.TAG synthesis
3	major CHO metabolism.degradation.starch
8	major CHO metabolism.degradation.sucrose
2	major CHO metabolism.synthesis.starch
1	metal handling
3	metal handling.binding, chelation and storage
2	metal handling.regulation
1	minor CHO metabolism.myo-inositol.InsP Synthases
5	minor CHO metabolism.others
1	minor CHO metabolism.raffinose family.galactinol synthases
1	minor CHO metabolism.raffinose family.raffinose synthases
1	minor CHO metabolism.sugar alcohols
1	minor CHO metabolism.trehalose.potential TPS/TPP
9	misc.acid and other phosphatases
4	misc.acyl transferases
1	misc.alcohol dehydrogenases
1	misc.aminotransferases.aminotransferase class IV family protein
5	misc.beta 1,3 glucan hydrolases
6	misc.beta 1,3 glucan hydrolases.glucan endo-1,3-beta-glucosidase
3	misc.cytochrome P450
2	misc.dynamin
4	misc.GCN5-related N-acetyltransferase
4	misc.GDSL-motif lipase
7	misc.gluco-, galacto- and mannosidases
1	misc.gluco-, galacto- and mannosidases.alpha-galactosidase
2	misc.gluco-, galacto- and mannosidases.endoglucanase
3	misc.glutathione S transferases
5	misc.misc2
2	misc.O-methyl transferases
8	misc.oxidases - copper, flavone etc
4	misc.peroxidases
1	misc.plastocyanin-like
4	misc.short chain dehydrogenase/reductase (SDR)
13	misc.UDP glucosyl and glucoronyl transferases
2	mitochondrial electron transport / ATP synthesis.alternative oxidase
3	mitochondrial electron transport / ATP synthesis.cytochrome c oxidase
2	mitochondrial electron transport / ATP synthesis.cytochrome c reductase
1	mitochondrial electron transport / ATP synthesis.F1-ATPase
6	mitochondrial electron transport / ATP synthesis.NADH-DH.localisation not clear
2	mitochondrial electron transport / ATP synthesis.NADH-DH.type II
104	not assigned.no ontology
3	not assigned.no ontology.ABC1 family protein
1	not assigned.no ontology.aconitase C-terminal domain-containing protein
1	not assigned.no ontology.agenet domain-containing protein
5	not assigned.no ontology.armadillo/beta-catenin repeat family protein
1	not assigned.no ontology.BTB/POZ domain-containing protein
6	not assigned.no ontology.C2 domain-containing protein
3	not assigned.no ontology.epsin N-terminal homology (ENTH) domain-containing protein
1	not assigned.no ontology.formerly annotated based on articles which have been retracted
1	not assigned.no ontology.glycine rich proteins
7	not assigned.no ontology.hydroxyproline rich proteins
3	not assigned.no ontology.late embryogenesis abundant domain-containing protein
42	not assigned.no ontology.pentatricopeptide (PPR) repeat-containing protein
4	not assigned.no ontology.pumilio/Puf RNA-binding domain-containing protein
3	not assigned.no ontology.tetratricopeptide repeat (TPR)
156	not assigned.unknown
2	nucleotide metabolism.degradation
1	nucleotide metabolism.deoxynucleotide metabolism.cytosine deaminase
1	nucleotide metabolism.phosphotransfer and pyrophosphatases.adenylate kinase
1	nucleotide metabolism.salvage.nucleoside kinases
1	nucleotide metabolism.salvage.NUDIX hydrolases
2	nucleotide metabolism.synthesis.PRS-PP
2	nucleotide metabolism.synthesis.purine
2	nucleotide metabolism.synthesis.pyrimidine
2	OPP.non-reductive PP.transketolase
1	OPP.oxidative PP.6-phosphogluconate dehydrogenase
1	polyamine metabolism.degradation.polyamin oxidase
3	polyamine metabolism.synthesis.SAM decarboxylase
1	polyamine metabolism.synthesis.spermidine synthase
1	polyamine metabolism.synthesis.spermine synthase
1	protein.aa activation
1	protein.aa activation.alanine-tRNA ligase
1	protein.aa activation.methionine-tRNA ligase
2	protein.aa activation.pseudouridylate synthase
2	protein.assembly and cofactor ligation
7	protein.degradation
2	protein.degradation.AAA type
4	protein.degradation.aspartate protease
2	protein.degradation.autophagy
9	protein.degradation.cysteine protease
11	protein.degradation.serine protease
1	protein.degradation.subtilases
56	protein.degradation.ubiquitin
9	protein.folding
2	protein.glycosylation
36	protein.postranslational modification
10	protein.postranslational modification.kinase
5	protein.synthesis.elongation
12	protein.synthesis.initiation
1	protein.synthesis.misc
15	protein.synthesis.ribosomal protein
5	protein.synthesis.ribosome biogenesis
5	protein.targeting.chloroplast
3	protein.targeting.mitochondria
1	protein.targeting.nucleus
2	protein.targeting.peroxisomes
9	protein.targeting.secretory pathway
3	PS.calvin cycle.aldolase
2	PS.calvin cycle.GAP
1	PS.calvin cycle.PRK
1	PS.calvin cycle.rubisco interacting
1	PS.calvin cycle.rubisco large subunit
2	PS.calvin cycle.rubisco small subunit
2	PS.calvin cycle.TPI
2	PS.calvin cycle.transketolase
3	PS.lightreaction.ATP synthase
3	PS.lightreaction.cyclic electron flow-chlororespiration
1	PS.lightreaction.cytochrome b6/f
1	PS.lightreaction.NADH DH
5	PS.lightreaction.other electron carrier (ox/red)
11	PS.lightreaction.photosystem I
16	PS.lightreaction.photosystem II
2	PS.photorespiration.glycine cleavage
1	PS.photorespiration.glycolate oxydase
1	PS.photorespiration.hydroxypyruvate reductase
1	redox.ascorbate and glutathione
6	redox.ascorbate and glutathione.ascorbate
5	redox.ascorbate and glutathione.glutathione
3	redox.dismutases and catalases
4	redox.glutaredoxins
2	redox.misc
1	redox.peroxiredoxin.BAS1
1	redox.thioredoxin
2	redox.thioredoxin.PDIL
13	RNA.processing
3	RNA.processing.3' end processing
2	RNA.processing.ribonucleases
5	RNA.processing.RNA helicase
9	RNA.processing.splicing
3	RNA.regulation of transcription
4	RNA.regulation of transcription.AP2/EREBP, APETALA2/Ethylene-responsive element binding protein family
2	RNA.regulation of transcription.ARF, Auxin Response Factor family
2	RNA.regulation of transcription.ARR
2	RNA.regulation of transcription.AS2,Lateral Organ Boundaries Gene Family
2	RNA.regulation of transcription.BBR/BPC
5	RNA.regulation of transcription.bHLH,Basic Helix-Loop-Helix family
1	RNA.regulation of transcription.Bromodomain proteins
3	RNA.regulation of transcription.bZIP transcription factor family
2	RNA.regulation of transcription.C2C2(Zn) CO-like, Constans-like zinc finger family
5	RNA.regulation of transcription.C2C2(Zn) DOF zinc finger family
3	RNA.regulation of transcription.C2H2 zinc finger family
3	RNA.regulation of transcription.C3H zinc finger family
2	RNA.regulation of transcription.CCAAT box binding factor family, HAP2
1	RNA.regulation of transcription.CCAAT box binding factor family, HAP3
7	RNA.regulation of transcription.Chromatin Remodeling Factors
1	RNA.regulation of transcription.E2F/DP transcription factor family
1	RNA.regulation of transcription.FHA transcription factor
2	RNA.regulation of transcription.G2-like transcription factor family, GARP
1	RNA.regulation of transcription.General Transcription, TBP-binding protein
2	RNA.regulation of transcription.Global transcription factor group
3	RNA.regulation of transcription.GRAS transcription factor family
2	RNA.regulation of transcription.HDA
1	RNA.regulation of transcription.Histone acetyltransferases
1	RNA.regulation of transcription.JUMONJI family
2	RNA.regulation of transcription.MADS box transcription factor family
8	RNA.regulation of transcription.MYB domain transcription factor family
5	RNA.regulation of transcription.MYB-related transcription factor family
1	RNA.regulation of transcription.NAC domain transcription factor family
1	RNA.regulation of transcription.NIN-like bZIP-related family
1	RNA.regulation of transcription.PHD finger transcription factor
2	RNA.regulation of transcription.PHOR1
4	RNA.regulation of transcription.Psudo ARR transcription factor family
8	RNA.regulation of transcription.putative transcription regulator
5	RNA.regulation of transcription.SET-domain transcriptional regulator family
1	RNA.regulation of transcription.SNF7
1	RNA.regulation of transcription.Trihelix, Triple-Helix transcription factor family
1	RNA.regulation of transcription.TUB transcription factor family
16	RNA.regulation of transcription.unclassified
3	RNA.regulation of transcription.WRKY domain transcription factor family
9	RNA.RNA binding
5	RNA.transcription
2	S-assimilation.AKN
1	S-assimilation.APR
1	S-assimilation.sulfite redox
2	secondary metabolism.flavonoids.chalcones
4	secondary metabolism.flavonoids.dihydroflavonols
2	secondary metabolism.isoprenoids.non-mevalonate pathway
1	secondary metabolism.isoprenoids.tocopherol biosynthesis
3	secondary metabolism.phenylpropanoids
8	secondary metabolism.phenylpropanoids.lignin biosynthesis
1	secondary metabolism.sulfur-containing
1	secondary metabolism.wax
3	signalling.14-3-3 proteins
17	signalling.calcium
18	signalling.G-proteins
1	signalling.gravity
3	signalling.in sugar and nutrient physiology
3	signalling.light
5	signalling.light.COP9 signalosome
1	signalling.lipids
1	signalling.phosphinositides
3	signalling.phosphinositides.phosphatidylinositol-4-phosphate 5-kinase
1	signalling.phosphinositides.phosphoinositide phospholipase C
1	signalling.receptor kinases.Catharanthus roseus-like RLK1
1	signalling.receptor kinases.DUF 26
1	signalling.receptor kinases.extensin
2	signalling.receptor kinases.legume-lectin
1	signalling.receptor kinases.leucine rich repeat II
1	signalling.receptor kinases.leucine rich repeat III
2	signalling.receptor kinases.leucine rich repeat VI
1	signalling.receptor kinases.leucine rich repeat VII
1	signalling.receptor kinases.leucine rich repeat VIII
1	signalling.receptor kinases.leucine rich repeat XI
1	signalling.receptor kinases.leucine rich repeat XII
2	signalling.receptor kinases.leucine rich repeat XIII
2	signalling.receptor kinases.lysine motif
1	signalling.receptor kinases.misc
2	signalling.receptor kinases.proline extensin like
2	stress.abiotic
1	stress.abiotic.cold
7	stress.abiotic.drought/salt
33	stress.abiotic.heat
1	stress.abiotic.touch/wounding
6	stress.abiotic.unspecified
9	stress.biotic
1	stress.biotic.PR-proteins
1	stress.biotic.respiratory burst
1	TCA / org transformation.carbonic anhydrases
1	TCA / org transformation.other organic acid transformatons.cyt MDH
2	TCA / org transformation.other organic acid transformatons.malic
2	TCA / org transformation.TCA.aconitase
3	TCA / org transformation.TCA.pyruvate DH
1	tetrapyrrole synthesis.chlorophyll b synthase
1	tetrapyrrole synthesis.chlorophyll synthase
1	tetrapyrrole synthesis.regulation
1	tetrapyrrole synthesis.unspecified
17	transport.ABC transporters and multidrug resistance systems
9	transport.amino acids
3	transport.calcium
1	transport.cyclic nucleotide or calcium regulated channels
2	transport.Major Intrinsic Proteins.PIP
1	transport.Major Intrinsic Proteins.SIP
2	transport.Major Intrinsic Proteins.TIP
7	transport.metabolite transporters at the mitochondrial membrane
6	transport.metal
7	transport.misc
3	transport.p- and v-ATPases
2	transport.peptides and oligopeptides
9	transport.phosphate
2	transport.porins
4	transport.potassium
11	transport.sugars
4	transport.sugars.sucrose
2	transport.sulphate
6	transport.unspecified cations

## Sheet: Ssello_UpR_RH
Absolute values (± bootstrap StdDev, p-value)
10	2.9	2.79e-17	DNA (nr. in set: 3122)
19	4	1.538e-10	mitochondrial electron transport / ATP synthesis (nr. in set: 151)
160	10.7	1.999e-10	not assigned (nr. in set: 11802)
50	6.8	3.141e-09	transport (nr. in set: 1021)
5	2.3	3.237e-06	gluconeogenesis / glyoxylate cycle (nr. in set: 13)
15	4	1.269e-05	PS (nr. in set: 206)
22	4.6	5.629e-05	secondary metabolism (nr. in set: 444)
128	9.5	9.021e-05	protein (nr. in set: 4838)
21	4.7	9.497e-05	lipid metabolism (nr. in set: 429)
4	2.1	0.0001233	fermentation (nr. in set: 14)
5	2.3	0.002154	tetrapyrrole synthesis (nr. in set: 48)
44	5.7	0.004463	RNA (nr. in set: 3046)
9	2.8	0.006588	nucleotide metabolism (nr. in set: 180)
5	2	0.017	Co-factor and vitamine metabolism (nr. in set: 81)
17	3.8	0.019	hormone metabolism (nr. in set: 541)
10	2.7	0.02	amino acid metabolism (nr. in set: 260)
5	2.3	0.035	major CHO metabolism (nr. in set: 101)
21	4.4	0.042	signalling (nr. in set: 1363)
19	3.9	0.049	stress (nr. in set: 1228)
4	2.1	0.051	glycolysis (nr. in set: 79)
5	2.1	0.063	minor CHO metabolism (nr. in set: 124)
33	5.4	0.069	misc (nr. in set: 1589)
18	3.6	0.079	development (nr. in set: 788)
18	4.2	0.088	cell (nr. in set: 830)
11	3.4	0.121	cell wall (nr. in set: 548)
3	1.5	0.134	TCA / org transformation (nr. in set: 79)
2	1.2	0.142	C1-metabolism (nr. in set: 40)
4	1.8	0.197	redox (nr. in set: 210)
1	0.6	0.202	S-assimilation (nr. in set: 13)
1	0.7	0.312	N-metabolism (nr. in set: 26)
1	0.8	0.337	OPP (nr. in set: 31)
count(ID)	Annotation
1	amino acid metabolism.degradation.aspartate family																											.										.
1	amino acid metabolism.degradation.glutamate family																											.										.
1	amino acid metabolism.degradation.histidine																											.										.
2	amino acid metabolism.synthesis.aromatic aa																											.										.
3	amino acid metabolism.synthesis.aspartate family																											.										.
2	amino acid metabolism.synthesis.serine-glycine-cysteine group																											.										.
1	C1-metabolism																											.										.
1	C1-metabolism.formate dehydrogenase																											.										.
1	cell wall.cell wall proteins																											.										.
3	cell wall.degradation.pectate lyases and polygalacturonases																											.										.
1	cell wall.hemicellulose synthesis																											.										.
1	cell wall.hemicellulose synthesis.glucuronoxylan																											.										.
2	cell wall.pectin*esterases.PME																											.										.
1	cell wall.precursor synthesis.GAE																											.										.
1	cell wall.precursor synthesis.KDO pathway																											.										.
1	cell wall.precursor synthesis.UER																											.										.
3	cell.cycle																											.										.
2	cell.cycle.peptidylprolyl isomerase																											.										.
2	cell.division																											.										.
7	cell.organisation																											.										.
4	cell.vesicle transport																											.										.
1	Co-factor and vitamine metabolism																											.										.
1	Co-factor and vitamine metabolism.biotin																											.										.
1	Co-factor and vitamine metabolism.iron-sulphur clusters																											.										.
1	Co-factor and vitamine metabolism.thiamine																											.										.
1	Co-factor and vitamine metabolism.ubiquinone.hexaprenyldihydroxybenzoate methyltransferase																											.										.
1	development.storage proteins																											.										.
17	development.unspecified																											.										.
1	DNA.repair																											.										.
8	DNA.synthesis/chromatin structure																											.										.
1	DNA.synthesis/chromatin structure.histone																											.										.
1	fermentation.ADH																											.										.
1	fermentation.aldehyde dehydrogenase																											.										.
2	fermentation.PDC																											.										.
2	gluconeogenesis / glyoxylate cycle.isocitrate lyase																											.										.
1	gluconeogenesis / glyoxylate cycle.malate synthase																											.										.
2	gluconeogenesis / glyoxylate cycle.PEPCK																											.										.
1	glycolysis.cytosolic branch.enolase																											.										.
1	glycolysis.cytosolic branch.triosephosphate isomerase (TPI)																											.										.
1	glycolysis.cytosolic branch.UGPase																											.										.
1	glycolysis.plastid branch.glyceraldehyde 3-phosphate dehydrogenase (GAP-DH)																											.										.
2	hormone metabolism.abscisic acid.synthesis-degradation																											.										.
5	hormone metabolism.auxin.induced-regulated-responsive-activated																											.										.
1	hormone metabolism.auxin.signal transduction																											.										.
1	hormone metabolism.auxin.synthesis-degradation																											.										.
4	hormone metabolism.brassinosteroid.synthesis-degradation																											.										.
1	hormone metabolism.cytokinin.synthesis-degradation																											.										.
1	hormone metabolism.ethylene.induced-regulated-responsive-activated																											.										.
1	hormone metabolism.ethylene.signal transduction																											.										.
1	hormone metabolism.salicylic acid.synthesis-degradation																											.										.
1	lipid metabolism.'exotics' (steroids, squalene etc).phosphatidylcholinesterol O-acyltransferase																											.										.
1	lipid metabolism.'exotics'(steroids, squalene etc)																											.										.
2	lipid metabolism.FA desaturation.desaturase																											.										.
1	lipid metabolism.FA desaturation.omega 3 desaturase																											.										.
1	lipid metabolism.FA synthesis and FA elongation.Acetyl CoA Carboxylation																											.										.
1	lipid metabolism.FA synthesis and FA elongation.ACP desaturase																											.										.
1	lipid metabolism.glyceral metabolism.glycerol kinase																											.										.
1	lipid metabolism.glycolipid synthesis.MGDG synthase																											.										.
1	lipid metabolism.lipid degradation																											.										.
1	lipid metabolism.lipid degradation.beta-oxidation																											.										.
4	lipid metabolism.lipid degradation.lipases																											.										.
3	lipid metabolism.lipid degradation.lysophospholipases																											.										.
2	lipid metabolism.Phospholipid synthesis.choline kinase																											.										.
1	lipid metabolism.TAG synthesis																											.										.
2	major CHO metabolism.degradation.starch																											.										.
1	major CHO metabolism.degradation.sucrose																											.										.
1	major CHO metabolism.synthesis.starch																											.										.
1	major CHO metabolism.synthesis.sucrose																											.										.
4	minor CHO metabolism.others																											.										.
1	minor CHO metabolism.trehalose.TPP																											.										.
3	misc.acid and other phosphatases																											.										.
1	misc.beta 1,3 glucan hydrolases																											.										.
1	misc.beta 1,3 glucan hydrolases.glucan endo-1,3-beta-glucosidase																											.										.
1	misc.cytochrome P450																											.										.
2	misc.dynamin																											.										.
2	misc.GCN5-related N-acetyltransferase																											.										.
1	misc.GDSL-motif lipase																											.										.
1	misc.gluco-, galacto- and mannosidases																											.										.
3	misc.glutathione S transferases																											.										.
2	misc.misc2																											.										.
1	misc.nitrilases, *nitrile lyases, berberine bridge enzymes, reticuline oxidases, troponine reductases																											.										.
1	misc.O-methyl transferases																											.										.
3	misc.oxidases - copper, flavone etc																											.										.
4	misc.peroxidases																											.										.
1	misc.short chain dehydrogenase/reductase (SDR)																											.										.
6	misc.UDP glucosyl and glucoronyl transferases																											.										.
3	mitochondrial electron transport / ATP synthesis.cytochrome c oxidase																											.										.
2	mitochondrial electron transport / ATP synthesis.cytochrome c reductase																											.										.
5	mitochondrial electron transport / ATP synthesis.F1-ATPase																											.										.
2	mitochondrial electron transport / ATP synthesis.NADH-DH.complex I																											.										.
6	mitochondrial electron transport / ATP synthesis.NADH-DH.localisation not clear																											.										.
1	mitochondrial electron transport / ATP synthesis.NADH-DH.type II																											.										.
1	N-metabolism.ammonia metabolism.glutamine synthetase																											.										.
37	not assigned.no ontology																											.										.
3	not assigned.no ontology.armadillo/beta-catenin repeat family protein																											.										.
1	not assigned.no ontology.BTB/POZ domain-containing protein																											.										.
1	not assigned.no ontology.epsin N-terminal homology (ENTH) domain-containing protein																											.										.
50	not assigned.no ontology.pentatricopeptide (PPR) repeat-containing protein																											.										.
68	not assigned.unknown																											.										.
1	nucleotide metabolism.deoxynucleotide metabolism.ribonucleoside-diphosphate reductase																											.										.
1	nucleotide metabolism.phosphotransfer and pyrophosphatases.misc																											.										.
1	nucleotide metabolism.phosphotransfer and pyrophosphatases.uridylate kinase																											.										.
1	nucleotide metabolism.salvage.NUDIX hydrolases																											.										.
1	nucleotide metabolism.synthesis.PRS-PP																											.										.
2	nucleotide metabolism.synthesis.purine																											.										.
2	nucleotide metabolism.synthesis.pyrimidine																											.										.
1	OPP.electron transfer																											.										.
1	protein.aa activation.methionine-tRNA ligase																											.										.
1	protein.assembly and cofactor ligation																											.										.
4	protein.degradation																											.										.
2	protein.degradation.cysteine protease																											.										.
1	protein.degradation.metalloprotease																											.										.
4	protein.degradation.serine protease																											.										.
21	protein.degradation.ubiquitin																											.										.
5	protein.folding																											.										.
1	protein.glycosylation																											.										.
1	protein.glycosylation.alpha-1,3-fucosyltransferase(alpha-1,3-FucT)																											.										.
11	protein.postranslational modification																											.										.
2	protein.postranslational modification.kinase																											.										.
3	protein.synthesis.elongation																											.										.
4	protein.synthesis.initiation																											.										.
55	protein.synthesis.ribosomal protein																											.										.
2	protein.synthesis.ribosome biogenesis																											.										.
2	protein.targeting.chloroplast																											.										.
1	protein.targeting.mitochondria																											.										.
1	protein.targeting.nucleus																											.										.
6	protein.targeting.secretory pathway																											.										.
1	PS.calvin cycle.GAP																											.										.
1	PS.calvin cycle.rubisco large subunit																											.										.
2	PS.lightreaction.ATP synthase																											.										.
3	PS.lightreaction.photosystem I																											.										.
7	PS.lightreaction.photosystem II																											.										.
1	PS.photorespiration.hydroxypyruvate reductase																											.										.
1	redox.ascorbate and glutathione.ascorbate																											.										.
1	redox.heme																											.										.
2	redox.thioredoxin.PDIL																											.										.
1	RNA.processing																											.										.
3	RNA.processing.3' end processing																											.										.
2	RNA.processing.RNA helicase																											.										.
1	RNA.processing.splicing																											.										.
1	RNA.regulation of transcription.Alfin-like																											.										.
1	RNA.regulation of transcription.ARF, Auxin Response Factor family																											.										.
1	RNA.regulation of transcription.ARR																											.										.
2	RNA.regulation of transcription.bHLH,Basic Helix-Loop-Helix family																											.										.
1	RNA.regulation of transcription.bZIP transcription factor family																											.										.
1	RNA.regulation of transcription.C2H2 zinc finger family																											.										.
1	RNA.regulation of transcription.C3H zinc finger family																											.										.
3	RNA.regulation of transcription.Chromatin Remodeling Factors																											.										.
1	RNA.regulation of transcription.General Transcription																											.										.
2	RNA.regulation of transcription.Histone acetyltransferases																											.										.
2	RNA.regulation of transcription.MYB domain transcription factor family																											.										.
1	RNA.regulation of transcription.Psudo ARR transcription factor family																											.										.
6	RNA.regulation of transcription.putative transcription regulator																											.										.
4	RNA.regulation of transcription.unclassified																											.										.
6	RNA.RNA binding																											.										.
4	RNA.transcription																											.										.
1	S-assimilation.APR																											.										.
1	secondary metabolism.flavonoids.anthocyanins																											.										.
1	secondary metabolism.flavonoids.chalcones																											.										.
6	secondary metabolism.flavonoids.dihydroflavonols																											.										.
1	secondary metabolism.isoprenoids.mevalonate pathway																																					.
1	secondary metabolism.isoprenoids.non-mevalonate pathway																																					.
2	secondary metabolism.phenylpropanoids																																					.
6	secondary metabolism.phenylpropanoids.lignin biosynthesis																																					.
3	secondary metabolism.simple phenols																																					.
1	secondary metabolism.wax																																					.
3	signalling.calcium																																					.
7	signalling.G-proteins																																					.
1	signalling.in sugar and nutrient physiology																																					.
1	signalling.light																																					.
1	signalling.light.COP9 signalosome																																					.
2	signalling.MAP kinases																																					.
1	signalling.receptor kinases.Catharanthus roseus-like RLK1																																					.
1	signalling.receptor kinases.legume-lectin																														.							.
1	signalling.receptor kinases.leucine rich repeat XI																																					.
1	signalling.receptor kinases.misc																																					.
1	signalling.receptor kinases.wall associated kinase																																					.
1	signalling.unspecified																																					.
1	stress.abiotic.cold																					.																.
2	stress.abiotic.drought/salt																					.																.
8	stress.abiotic.heat																					.															.	.
2	stress.abiotic.touch/wounding																					.																.
4	stress.biotic																					.																.
2	stress.biotic.PR-proteins																																					.
1	TCA / org transformation.carbonic anhydrases			.																.																		.
1	TCA / org transformation.TCA.IDH			.																																		.
1	TCA / org transformation.TCA.malate DH																																					.
1	tetrapyrrole synthesis.glu-tRNA reductase																																					.
1	tetrapyrrole synthesis.magnesium chelatase																																					.
1	tetrapyrrole synthesis.porphobilinogen deaminase																																					.
1	tetrapyrrole synthesis.protochlorophyllide reductase																																					.
1	tetrapyrrole synthesis.uroporphyrin-III C-methyltransferase																																					.
9	transport.ABC transporters and multidrug resistance systems																																					.
2	transport.amino acids																																					.
4	transport.calcium																																					.
1	transport.Major Intrinsic Proteins.NIP																																					.
1	transport.metabolite transporters at the envelope membrane																																					.
6	transport.metabolite transporters at the mitochondrial membrane																																					.
4	transport.metal																																					.
4	transport.misc																																					.
1	transport.NDP-sugars at the ER																																					.
1	transport.nucleotides																																					.
1	transport.p- and v-ATPases.H+-transporting two-sector ATPase																																					.
3	transport.peptides and oligopeptides																																					.
2	transport.potassium																									.												.
2	transport.sugars																																					.
1	transport.sugars.sucrose																																					.
1	transport.unspecified anions																																					.
7	transport.unspecified cations																																					.
																																						.
																																						.
																																						.
																					.																	.
																					.																	.
																					.																	.
																					.																	.
																					.																	.
																					.																	.
																					.																	.
																					.																	.
																					.																	.
																					.																	.
																					.																	.
																					.																	.
																					.																	.
																					.																	.
																					.																	.
																					.																	.
																					.																	.
																					.																	.
																					.																	.
																					.																	.
																					.																	.
																																			.			.
																																			.			.
																																			.			.
																																			.			.
																																			.			.
																																			.			.
																																			.			.
																																			.			.
																																			.			.
																																			.			.
																																			.			.
																																			.			.
																																			.			.
																																			.			.
																																			.			.
																																			.			.
																																			.			.
																																			.			.
																																			.			.
						.																																.
						.																																.
						.																																.
						.																																.
						.																																.
						.																																.
						.																																.
						.																																.
						.																																.
						.																																.
																																						.
					.																																	.
					.																																	.
					.																																	.
					.																																	.
					.																																	.
																																						.
																																						.
																																						.
																																						.
																																						.
																																						.
																																						.
																																						.
																																						.
																																						.
																																						.
																																						.
																																						.
																																						.
																																						.
																																						.
																																						.
																																						.
																																						.
																																						.
																																						.
																																						.
																																						.
																																						.
																																						.
																															.							.
																																						.
																																						.
																																						.
																																						.
																																						.
																																						.
																																						.
																																						.
																																						.
																																						.
																																						.
																																						.
																																						.
																																						.
																																						.
																																						.
																																						.
																																						.
																											.											.
																											.											.
																											.											.
																											.											.
																											.											.
																											.											.
																											.											.
																											.											.
																											.											.
																											.											.
																											.											.
																											.											.
																											.											.
																											.											.
																											.											.
																											.											.
																											.											.
																											.											.
																											.											.
																																					.	.
																																					.	.
																																					.	.
																																					.	.
																																					.	.
																																					.	.
																																					.	.
																																					.	.
																																					.	.
																																					.	.
																																					.	.
																																					.	.
																																					.	.
																																					.	.
																																					.	.
																																					.	.
																																					.	.
																																					.	.
																																					.	.
																																					.	.
																																					.	.
																																					.	.
																																					.	.
																																					.	.
																																					.	.
																																					.	.
																																					.	.
																																					.	.
																																					.	.
																																					.	.
																																					.	.
																																					.	.
																																					.	.
																																					.	.
																																					.	.
																																					.	.
																																					.	.
																																					.	.
																																					.	.
																						.															.	.
																																					.	.
																																					.	.
																																					.	.
																																					.	.
																																					.	.
																																					.	.
																																					.	.
																																					.	.
																																					.	.
																																					.	.
																			.																			.
																			.																			.
																			.																			.
																			.																			.
																																		.				.
																.																		.				.
																																		.				.
																																		.				.
																																		.				.
																																		.				.
																																		.				.
																																		.				.
																																		.				.
																																		.				.
																																		.				.
																																		.				.
																																		.				.
																																		.				.
																																		.				.
																																		.				.
																																		.				.
																																		.				.
																																		.				.
																																		.				.
																																		.				.
																																						.
																																						.
																																						.
																										.												.
																										.												.
																										.												.
																										.												.
																										.												.
																										.												.
																										.												.
																										.												.
																										.												.
																										.												.
																										.												.
																										.												.
																										.												.
																										.												.
																										.												.
																										.												.
																										.												.
																										.												.
																										.												.
																										.												.
																										.												.
																										.												.
																										.												.
																										.												.
																										.												.
																										.												.
																										.												.
																										.												.
																										.												.
																										.												.
																										.												.
																										.												.
																										.												.
																		.																				.
																		.																				.
																		.																				.
																		.																				.
																		.																				.
																	.																					.
																	.																					.
																	.																					.
																	.																					.
																				.																		.
																				.																		.
																				.																		.
																				.																		.
																				.																		.
																				.																		.
																				.																		.
																				.																		.
																				.																		.
																				.																		.
																				.																		.
																				.																		.
																				.																		.
																				.																		.
																				.																		.
																				.																		.
				.																.																		.
																																	.					.
																																	.					.
																																	.					.
																																	.					.
																																	.					.
																																	.					.
																																	.					.
																																	.					.
																																	.					.
																																	.					.
																																	.					.
																																	.					.
																																	.					.
																																	.					.
																																	.					.
																																	.					.
																																	.					.
																																	.					.
																																	.					.
																																	.					.
																																	.					.
																																	.					.
																																						.
																																						.
																																						.
																																						.
																																						.
																																						.
																																						.
																																						.
																																						.
																																						.
																													.									.
																													.									.
																													.									.
																													.									.
																													.									.
																													.									.
																													.									.
																													.									.
																													.									.
																																.						.
																																.						.
																																.						.
																																.						.
																									.													.
																									.													.
																									.													.
																									.													.
																									.													.
																																				.		.
																																				.		.
																																				.		.
																																				.		.
																																				.		.
																																						.
																															.							.
																															.							.
																															.							.
																															.							.
																															.							.
																															.							.
																															.							.
																															.							.
																															.							.
																															.							.
																															.							.
																															.							.
																															.							.
																															.							.
																															.							.
																															.							.
																															.							.
																															.							.
																															.							.
																															.							.
																															.							.
																															.							.
																															.							.
																															.							.
																															.							.
																															.							.
																															.							.
																															.							.
																															.							.
																															.							.
																															.							.
																															.							.
																															.							.
																															.							.
																															.							.
																															.							.
																															.							.
																															.							.
																															.							.
																															.							.
																															.							.
																															.							.
																															.							.
																															.							.
																															.							.
																															.							.
																															.							.
																															.							.
																															.							.
																															.							.
																															.							.
																															.							.
																															.							.
																															.							.
																															.							.
																															.							.
																															.							.
																															.							.
																															.							.
																															.							.
																															.							.
																															.							.
																															.							.
																															.							.
																															.							.
																															.							.
																															.							.
																															.							.
																															.							.
																															.							.
																															.							.
																															.							.
																															.							.
																															.							.
																															.							.
																															.							.
																															.							.
																															.							.
																															.							.
																															.							.
																															.							.
																															.							.
																															.							.
																															.							.
																															.							.
																															.							.
																															.							.
																															.							.
																															.							.
																															.							.
																															.							.
																															.							.
																															.							.
																															.							.
																															.							.
																															.							.
																															.							.
																															.							.
																															.							.
																															.							.
																															.							.
																															.							.
																															.							.
																															.							.
																															.							.
																															.							.
																															.							.
																															.							.
																															.							.
																															.							.
																															.							.
																															.							.
																															.							.
																															.							.
																															.							.
																															.							.
																															.							.
																															.							.
																															.							.
																															.							.
																															.							.
																															.							.
																															.							.
																															.							.
																															.							.
																															.							.
																															.							.
																															.							.
																.																						.
																.																						.
																.																						.
																.																						.
																.																						.
																.																		.				.
																.																						.
																.																						.
																.																						.
																.																						.
																.																						.
																.																						.
																.																						.
																.																						.
																.																						.
																.																						.
																.																						.
																.																						.

## Sheet: Slepid_UpR_RH
Absolute values (± bootstrap StdDev, p-value)
184	12.5	8.816e-86	not assigned (nr. in set: 11802)
24	5	1.879e-34	DNA (nr. in set: 3122)
48	6.6	8.731e-29	mitochondrial electron transport / ATP synthesis (nr. in set: 151)
348	16.6	2.83e-24	protein (nr. in set: 4838)
27	4.7	9.788e-18	TCA / org transformation (nr. in set: 79)
23	4.6	1.242e-13	glycolysis (nr. in set: 79)
41	5.8	4.391e-13	amino acid metabolism (nr. in set: 260)
87	7.7	5.4e-10	transport (nr. in set: 1021)
73	7.5	2.153e-09	RNA (nr. in set: 3046)
30	5.3	5.773e-09	redox (nr. in set: 210)
9	2.8	7.053e-07	N-metabolism (nr. in set: 26)
64	7.6	2.402e-06	cell (nr. in set: 830)
104	9.9	4.746e-06	misc (nr. in set: 1589)
39	5.7	5.533e-06	lipid metabolism (nr. in set: 429)
6	2.2	7.724e-06	S-assimilation (nr. in set: 13)
8	2.6	3.217e-05	OPP (nr. in set: 31)
36	5.6	0.0001113	secondary metabolism (nr. in set: 444)
39	5.9	0.0006748	cell wall (nr. in set: 548)
11	3.2	0.002714	major CHO metabolism (nr. in set: 101)
16	4.4	0.002797	nucleotide metabolism (nr. in set: 180)
70	8.4	0.0029	stress (nr. in set: 1228)
3	1.6	0.014	gluconeogenesis / glyoxylate cycle (nr. in set: 13)
8	3	0.017	metal handling (nr. in set: 83)
5	2.2	0.02	C1-metabolism (nr. in set: 40)
30	5.2	0.028	hormone metabolism (nr. in set: 541)
63	8.7	0.043	signalling (nr. in set: 1363)
12	3.2	0.069	PS (nr. in set: 206)
34	5.2	0.071	development (nr. in set: 788)
2	1.3	0.099	fermentation (nr. in set: 14)
2	1.1	0.119	polyamine metabolism (nr. in set: 16)
5	2.3	0.133	Co-factor and vitamine metabolism (nr. in set: 81)
4	1.9	0.165	minor CHO metabolism (nr. in set: 124)
1	0.7	0.368	Biodegradation of Xenobiotics (nr. in set: 28)
count(ID)	Annotation
1	amino acid metabolism
5	amino acid metabolism.degradation.aspartate family																										.											.
1	amino acid metabolism.degradation.branched chain group																										.											.
1	amino acid metabolism.degradation.glutamate family																										.											.
1	amino acid metabolism.degradation.histidine																										.											.
1	amino acid metabolism.degradation.serine-glycine-cysteine group																										.											.
3	amino acid metabolism.synthesis.aromatic aa																										.											.
13	amino acid metabolism.synthesis.aspartate family																										.											.
3	amino acid metabolism.synthesis.branched chain group																										.											.
6	amino acid metabolism.synthesis.central amino acid metabolism																										.											.
6	amino acid metabolism.synthesis.serine-glycine-cysteine group																										.											.
1	Biodegradation of Xenobiotics.lactoylglutathione lyase																										.											.
2	C1-metabolism.glycine hydroxymethyltransferase																										.											.
3	C1-metabolism.methylenetetrahydrofolate reductase																										.											.
3	cell wall.cell wall proteins.AGPs																										.											.
2	cell wall.cell wall proteins.RGP																										.											.
1	cell wall.cellulose synthesis																										.											.
1	cell wall.cellulose synthesis.cellulose synthase																										.											.
1	cell wall.cellulose synthesis.COBRA																										.											.
1	cell wall.degradation.cellulases and beta -1,4-glucanases																										.											.
1	cell wall.degradation.mannan-xylose-arabinose-fucose																										.											.
3	cell wall.degradation.pectate lyases and polygalacturonases																										.											.
1	cell wall.hemicellulose synthesis																										.											.
1	cell wall.hemicellulose synthesis.glucuronoxylan																										.											.
8	cell wall.modification																										.											.
1	cell wall.pectin*esterases.PME																										.											.
1	cell wall.precursor synthesis.AXS																										.											.
1	cell wall.precursor synthesis.GMD																										.											.
2	cell wall.precursor synthesis.NDP sugar pyrophosphorylase																										.											.
1	cell wall.precursor synthesis.phosphomannomutase																										.											.
4	cell wall.precursor synthesis.UDP-Glc dehydrogenase (UGD)																										.											.
1	cell wall.precursor synthesis.UDP-glucose 4,6-dehydratase																										.											.
1	cell wall.precursor synthesis.UER																										.											.
1	cell wall.precursor synthesis.UGE																										.											.
3	cell wall.precursor synthesis.UXS																										.											.
9	cell.cycle.peptidylprolyl isomerase																										.											.
7	cell.division																										.											.
1	cell.division.plastid																										.											.
38	cell.organisation																										.											.
9	cell.vesicle transport																										.											.
1	Co-factor and vitamine metabolism.biotin																										.											.
1	Co-factor and vitamine metabolism.iron-sulphur clusters																										.											.
1	Co-factor and vitamine metabolism.pantothenate.branched-chain amino acid aminotransferase																										.											.
2	Co-factor and vitamine metabolism.thiamine																										.											.
8	development.late embryogenesis abundant																										.											.
5	development.storage proteins																										.											.
21	development.unspecified																										.											.
2	DNA.repair																										.											.
3	DNA.synthesis/chromatin structure																										.											.
13	DNA.synthesis/chromatin structure.histone																																					.
6	DNA.unspecified																																					.
2	fermentation.aldehyde dehydrogenase																																					.
1	gluconeogenesis / glyoxylate cycle.citrate synthase																																					.
1	gluconeogenesis / glyoxylate cycle.Malate DH																																					.
1	gluconeogenesis / glyoxylate cycle.PEPCK																																					.
1	glycolysis.cytosolic branch.3-phosphoglycerate kinase (PGK)															.																						.
1	glycolysis.cytosolic branch.aldolase															.																						.
3	glycolysis.cytosolic branch.enolase															.																						.
2	glycolysis.cytosolic branch.glyceraldehyde 3-phosphate dehydrogenase (GAP-DH)															.																						.
1	glycolysis.cytosolic branch.non-phosphorylating glyceraldehyde 3-phosphate dehydrogenase (NPGAP-DH)															.																						.
3	glycolysis.cytosolic branch.phospho-enol-pyruvate carboxylase (PEPC)															.																						.
1	glycolysis.cytosolic branch.phosphofructokinase (PFK)															.																						.
2	glycolysis.cytosolic branch.phosphoglucomutase (PGM)															.																						.
1	glycolysis.cytosolic branch.phosphoglycerate mutase															.																						.
3	glycolysis.cytosolic branch.pyrophosphate-fructose-6-P phosphotransferase															.																						.
1	glycolysis.cytosolic branch.triosephosphate isomerase (TPI)															.																						.
1	glycolysis.plastid branch.glyceraldehyde 3-phosphate dehydrogenase (GAP-DH)															.																						.
1	glycolysis.plastid branch.phosphoglycerate mutase															.																						.
1	glycolysis.plastid branch.pyruvate kinase (PK)															.																						.
1	glycolysis.unclear/dually targeted.aldolase															.																						.
1	hormone metabolism.abscisic acid.induced-regulated-responsive-activated															.																						.
1	hormone metabolism.abscisic acid.signal transduction															.																						.
1	hormone metabolism.abscisic acid.synthesis-degradation															.																						.
7	hormone metabolism.auxin.induced-regulated-responsive-activated															.																						.
2	hormone metabolism.auxin.synthesis-degradation															.																						.
5	hormone metabolism.brassinosteroid.synthesis-degradation															.																						.
1	hormone metabolism.cytokinin.synthesis-degradation															.																						.
1	hormone metabolism.ethylene.signal transduction															.																						.
2	hormone metabolism.ethylene.synthesis-degradation															.																						.
4	hormone metabolism.gibberelin.induced-regulated-responsive-activated															.																						.
4	hormone metabolism.jasmonate.induced-regulated-responsive-activated															.																						.
1	hormone metabolism.jasmonate.synthesis-degradation															.																						.
2	lipid metabolism.'exotics' (steroids, squalene etc).sphingolipids															.																						.
3	lipid metabolism.'exotics'(steroids, squalene etc)															.																						.
2	lipid metabolism.FA desaturation.desaturase															.																						.
2	lipid metabolism.FA desaturation.omega 6 desaturase															.																						.
2	lipid metabolism.FA synthesis and FA elongation.Acetyl CoA Carboxylation															.																						.
1	lipid metabolism.FA synthesis and FA elongation.ACP desaturase															.																						.
1	lipid metabolism.FA synthesis and FA elongation.ACP oxoacyl reductase															.																						.
3	lipid metabolism.FA synthesis and FA elongation.ACP protein																				.																	.
1	lipid metabolism.FA synthesis and FA elongation.acyl coa ligase																				.																	.
2	lipid metabolism.FA synthesis and FA elongation.acyl-CoA binding protein																				.																	.
1	lipid metabolism.FA synthesis and FA elongation.long chain fatty acid CoA ligase																				.																	.
2	lipid metabolism.FA synthesis and FA elongation.pyruvate DH																				.																	.
1	lipid metabolism.glyceral metabolism.FAD-dependent glycerol-3-phosphate dehydrogenase																				.																	.
1	lipid metabolism.glyceral metabolism.glycerol kinase																				.																	.
1	lipid metabolism.glycolipid synthesis.DGDG synthase																				.																	.
2	lipid metabolism.glycolipid synthesis.sulfolipid synthase																				.																	.
1	lipid metabolism.lipid degradation.beta-oxidation																				.																	.
3	lipid metabolism.lipid degradation.lipases																				.																	.
6	lipid metabolism.lipid degradation.lysophospholipases																				.																	.
1	lipid metabolism.lipid transfer proteins etc																				.																	.
1	lipid metabolism.Phospholipid synthesis																				.																	.
2	major CHO metabolism.degradation.starch																				.																	.
7	major CHO metabolism.degradation.sucrose																				.																	.
2	major CHO metabolism.synthesis.sucrose																				.																	.
7	metal handling.binding, chelation and storage																				.																	.
1	metal handling.regulation																				.																	.
1	minor CHO metabolism.galactose.alpha-galactosidases																				.																	.
1	minor CHO metabolism.others																				.																	.
1	minor CHO metabolism.sugar kinases																				.																	.
1	minor CHO metabolism.trehalose.TPP																				.																	.
10	misc.acid and other phosphatases																				.																	.
2	misc.alcohol dehydrogenases																				.																	.
1	misc.alcohol dehydrogenases.cinnamyl alcohol dehydrogenase																				.																	.
1	misc.beta 1,3 glucan hydrolases																				.																	.
5	misc.beta 1,3 glucan hydrolases.glucan endo-1,3-beta-glucosidase																				.																	.
1	misc.calcineurin-like phosphoesterase family protein																				.																	.
6	misc.cytochrome P450																				.																	.
2	misc.GDSL-motif lipase																				.																	.
4	misc.gluco-, galacto- and mannosidases																				.																	.
1	misc.gluco-, galacto- and mannosidases.beta-galactosidase																				.																	.
1	misc.gluco-, galacto- and mannosidases.endoglucanase																				.																	.
14	misc.glutathione S transferases																				.																	.
2	misc.misc2																				.																	.
5	misc.myrosinases-lectin-jacalin																				.																	.
1	misc.O-methyl transferases																				.																	.
6	misc.oxidases - copper, flavone etc																				.																	.
20	misc.peroxidases																						.															.
2	misc.plastocyanin-like																						.															.
10	misc.protease inhibitor/seed storage/lipid transfer protein (LTP) family protein																						.															.
3	misc.short chain dehydrogenase/reductase (SDR)																						.															.
7	misc.UDP glucosyl and glucoronyl transferases																						.															.
1	mitochondrial electron transport / ATP synthesis																						.															.
1	mitochondrial electron transport / ATP synthesis.alternative oxidase																						.															.
4	mitochondrial electron transport / ATP synthesis.cytochrome c																						.														.	.
4	mitochondrial electron transport / ATP synthesis.cytochrome c oxidase																																					.
6	mitochondrial electron transport / ATP synthesis.cytochrome c reductase																																					.
11	mitochondrial electron transport / ATP synthesis.F1-ATPase																																					.
4	mitochondrial electron transport / ATP synthesis.NADH-DH.complex I																																					.
14	mitochondrial electron transport / ATP synthesis.NADH-DH.localisation not clear																																					.
3	mitochondrial electron transport / ATP synthesis.NADH-DH.type II																																					.
1	N-metabolism.ammonia metabolism.glutamate synthase																																					.
3	N-metabolism.ammonia metabolism.glutamine synthetase																																					.
2	N-metabolism.N-degradation.glutamate dehydrogenase																																					.
3	N-metabolism.nitrate metabolism.NR																																					.
55	not assigned.no ontology																																					.
2	not assigned.no ontology.ABC1 family protein																																					.
1	not assigned.no ontology.aconitase C-terminal domain-containing protein																																					.
1	not assigned.no ontology.armadillo/beta-catenin repeat family protein																																					.
1	not assigned.no ontology.glycine rich proteins																																					.
2	not assigned.no ontology.hydroxyproline rich proteins																																					.
18	not assigned.no ontology.pentatricopeptide (PPR) repeat-containing protein																																					.
104	not assigned.unknown																																					.
2	nucleotide metabolism.degradation																																					.
3	nucleotide metabolism.phosphotransfer and pyrophosphatases.adenylate kinase																																					.
1	nucleotide metabolism.phosphotransfer and pyrophosphatases.misc																																					.
5	nucleotide metabolism.phosphotransfer and pyrophosphatases.nucleoside diphosphate kinase																																					.
2	nucleotide metabolism.phosphotransfer and pyrophosphatases.uridylate kinase																																					.
1	nucleotide metabolism.salvage.nucleoside kinases																																					.
1	nucleotide metabolism.salvage.phosphoribosyltransferases																																					.
1	nucleotide metabolism.synthesis.pyrimidine																						.															.
2	OPP.electron transfer																						.															.
2	OPP.non-reductive PP.transaldolase																																					.
2	OPP.non-reductive PP.transketolase																																					.
2	OPP.oxidative PP.6-phosphogluconate dehydrogenase																																					.
1	polyamine metabolism.synthesis.SAM decarboxylase																																					.
1	polyamine metabolism.synthesis.spermidine synthase																																					.
1	protein.aa activation.alanine-tRNA ligase																																					.
1	protein.aa activation.aspartate-tRNA ligase																																					.
1	protein.aa activation.bifunctional aminoacyl-tRNA synthetase																																					.
1	protein.aa activation.glutamine-tRNA ligase																																					.
1	protein.aa activation.valine-tRNA ligase																																					.
2	protein.assembly and cofactor ligation																																					.
11	protein.degradation																																					.
1	protein.degradation.AAA type																																					.
2	protein.degradation.aspartate protease																																					.
3	protein.degradation.autophagy																																					.
15	protein.degradation.cysteine protease																																					.
2	protein.degradation.serine protease																																					.
1	protein.degradation.subtilases																																					.
56	protein.degradation.ubiquitin																																					.
13	protein.folding																																					.
1	protein.glycosylation.alpha-1,6-mannosyl-glycoprotein-beta-1,2-N-acetylglucosaminyltransferase(GnTII)																																					.
22	protein.postranslational modification																																					.
1	protein.postranslational modification.kinase																																					.
10	protein.synthesis.elongation																																					.
12	protein.synthesis.initiation																																					.
169	protein.synthesis.ribosomal protein																																					.
5	protein.synthesis.ribosome biogenesis			.																																		.
1	protein.targeting.chloroplast			.																																		.
4	protein.targeting.mitochondria			.																																		.
1	protein.targeting.nucleus			.																																		.
10	protein.targeting.secretory pathway			.																																		.
1	protein.targeting.unknown																																					.
1	PS.calvin cycle.aldolase																																					.
1	PS.calvin cycle.rubisco small subunit																																					.
2	PS.calvin cycle.TPI																																					.
2	PS.calvin cycle.transketolase																																					.
1	PS.lightreaction.other electron carrier (ox/red)																																					.
3	PS.lightreaction.photosystem I																																					.
2	PS.photorespiration.glycine cleavage																																					.
8	redox.ascorbate and glutathione																																					.
3	redox.ascorbate and glutathione.ascorbate																																					.
7	redox.ascorbate and glutathione.glutathione																																					.
3	redox.dismutases and catalases																																					.
1	redox.glutaredoxins																																					.
2	redox.misc																																					.
1	redox.peroxiredoxin																																					.
3	redox.thioredoxin																																					.
2	redox.thioredoxin.PDIL																																					.
3	RNA.processing																																					.
3	RNA.processing.ribonucleases																																					.
1	RNA.processing.RNA helicase																																					.
2	RNA.regulation of transcription.AP2/EREBP, APETALA2/Ethylene-responsive element binding protein family																																					.
1	RNA.regulation of transcription.AtSR Transcription Factor family																																					.
3	RNA.regulation of transcription.Aux/IAA family																																					.
1	RNA.regulation of transcription.BBR/BPC																																					.
2	RNA.regulation of transcription.bHLH,Basic Helix-Loop-Helix family																																					.
3	RNA.regulation of transcription.bZIP transcription factor family																																					.
2	RNA.regulation of transcription.C2H2 zinc finger family																																					.
2	RNA.regulation of transcription.C3H zinc finger family																																					.
2	RNA.regulation of transcription.Chromatin Remodeling Factors																																					.
1	RNA.regulation of transcription.G2-like transcription factor family, GARP																																					.
1	RNA.regulation of transcription.General Transcription																																					.
1	RNA.regulation of transcription.GRAS transcription factor family																																					.
1	RNA.regulation of transcription.GRP																																					.
1	RNA.regulation of transcription.HB,Homeobox transcription factor family																																					.
4	RNA.regulation of transcription.HDA																																					.
1	RNA.regulation of transcription.JUMONJI family																																					.
3	RNA.regulation of transcription.MYB domain transcription factor family																																					.
2	RNA.regulation of transcription.MYB-related transcription factor family																																					.
3	RNA.regulation of transcription.Nucleosome/chromatin assembly factor group																																					.
6	RNA.regulation of transcription.putative transcription regulator																																					.
1	RNA.regulation of transcription.PWWP domain protein																																					.
1	RNA.regulation of transcription.SET-domain transcriptional regulator family																																					.
10	RNA.regulation of transcription.unclassified																														.							.
9	RNA.RNA binding																																					.
3	RNA.transcription																																					.
1	S-assimilation.AKN																																					.
4	S-assimilation.ATPS																																					.
1	S-assimilation.sulfite redox																																					.
1	secondary metabolism.flavonoids.anthocyanins																																					.
2	secondary metabolism.flavonoids.chalcones																																					.
2	secondary metabolism.flavonoids.dihydroflavonols																																					.
1	secondary metabolism.flavonoids.flavonols																																					.
1	secondary metabolism.flavonoids.isoflavones																																					.
1	secondary metabolism.isoprenoids.carotenoids																																					.
7	secondary metabolism.isoprenoids.mevalonate pathway																																					.
2	secondary metabolism.isoprenoids.non-mevalonate pathway																																					.
1	secondary metabolism.phenylpropanoids																																					.
10	secondary metabolism.phenylpropanoids.lignin biosynthesis																																					.
1	secondary metabolism.simple phenols																																					.
5	secondary metabolism.sulfur-containing.glucosinolates																																					.
2	secondary metabolism.wax																																					.
7	signalling.14-3-3 proteins																																					.
20	signalling.calcium																																					.
23	signalling.G-proteins																																					.
1	signalling.in sugar and nutrient physiology																																					.
1	signalling.in sugar and nutrient physiology.pyruvate dehydrogenase kinase																																					.
1	signalling.MAP kinases																																					.
2	signalling.misc																																					.
1	signalling.phosphinositides																																					.
1	signalling.phosphinositides.bis(5'-nucleosyl)-tetraphosphatase																																					.
1	signalling.phosphorelay																																					.
1	signalling.receptor kinases.legume-lectin																																					.
1	signalling.receptor kinases.leucine rich repeat VII																														.							.
1	signalling.receptor kinases.leucine rich repeat XI																														.							.
1	signalling.receptor kinases.leucine rich repeat XIII																														.							.
1	signalling.receptor kinases.misc																														.							.
1	stress																														.							.
7	stress.abiotic																														.							.
5	stress.abiotic.cold																														.							.
7	stress.abiotic.drought/salt																														.							.
12	stress.abiotic.heat																														.							.
18	stress.abiotic.unspecified																														.							.
12	stress.biotic																														.							.
6	stress.biotic.PR-proteins																														.							.
1	stress.biotic.regulation of transcription																														.							.
1	stress.biotic.signalling																														.							.
1	TCA / org transformation.carbonic anhydrases																														.							.
1	TCA / org transformation.other organic acid transformatons.atp-citrate lyase																														.							.
1	TCA / org transformation.other organic acid transformatons.cyt MDH																														.							.
1	TCA / org transformation.other organic acid transformatons.IDH																														.							.
2	TCA / org transformation.other organic acid transformatons.malic																														.							.
1	TCA / org transformation.TCA.2-oxoglutarate dehydrogenase																														.							.
6	TCA / org transformation.TCA.aconitase																														.							.
1	TCA / org transformation.TCA.fumarase																														.							.
2	TCA / org transformation.TCA.IDH																														.							.
1	TCA / org transformation.TCA.malate DH																														.							.
4	TCA / org transformation.TCA.pyruvate DH																														.							.
4	TCA / org transformation.TCA.succinate dehydrogenase																														.							.
2	TCA / org transformation.TCA.succinyl-CoA ligase																														.							.
5	transport.ABC transporters and multidrug resistance systems																														.							.
4	transport.amino acids																														.							.
1	transport.calcium																														.							.
2	transport.H+ transporting pyrophosphatase																														.							.
1	transport.Major Intrinsic Proteins.NIP																														.							.
9	transport.Major Intrinsic Proteins.PIP																														.							.
7	transport.Major Intrinsic Proteins.TIP																														.							.
1	transport.membrane system unknown																														.							.
2	transport.metabolite transporters at the envelope membrane																														.							.
7	transport.metabolite transporters at the mitochondrial membrane																														.							.
6	transport.metal																														.							.
6	transport.misc																														.							.
1	transport.NDP-sugars at the ER																														.							.
1	transport.nitrate																														.							.
5	transport.p- and v-ATPases																														.							.
1	transport.p- and v-ATPases.H+-exporting ATPase																														.							.
13	transport.p- and v-ATPases.H+-transporting two-sector ATPase																														.							.
1	transport.p- and v-ATPases.inhibitor																														.							.
2	transport.phosphate																														.							.
3	transport.porins																														.							.
1	transport.potassium																														.							.
3	transport.sugars																														.							.
2	transport.sugars.sucrose																														.							.
1	transport.unspecified anions.arsenite-transporting ATPase																														.							.
2	transport.unspecified cations																														.							.
																															.							.
																															.							.
																															.							.
																															.							.
																															.							.
																															.							.
																															.							.
																															.							.
																															.							.
																															.							.
																															.							.
																															.							.
																															.							.
																															.							.
																															.							.
																															.							.
																															.							.
																															.							.
																															.							.
																															.							.
																															.							.
																															.							.
																															.							.
																															.							.
																															.							.
																															.							.
																															.							.
																															.							.
																															.							.
																															.							.
																															.							.
																															.							.
																															.							.
																															.							.
																															.							.
																															.							.
																															.							.
																															.							.
																															.							.
																															.							.
																															.							.
																															.							.
																															.							.
																															.							.
																															.							.
																															.							.
																															.							.
																															.							.
																															.							.
																															.							.
																															.							.
																															.							.
																															.							.
																															.							.
																															.							.
																															.							.
																															.							.
																															.							.
																															.							.
																															.							.
																															.							.
																															.							.
																															.							.
																															.							.
																															.							.
																															.							.
																															.							.
																															.							.
																															.							.
																															.							.
																															.							.
																															.							.
																															.							.
																															.							.
																															.							.
																															.							.
																															.							.
																															.							.
																															.							.
																															.							.
																															.							.
																															.							.
																															.							.
																															.							.
																															.							.
																															.							.
																															.							.
																															.							.
																															.							.
																															.							.
																															.							.
																															.							.
																															.							.
																															.							.
																															.							.
																															.							.
																															.							.
																															.							.
																															.							.
																															.							.
																															.							.
																															.							.
																															.							.
																															.							.
																															.							.
																															.							.
																															.							.
																															.							.
																															.							.
																															.							.
																															.							.
																															.							.
																															.							.
																															.							.
																															.							.
																															.							.
																															.							.
																															.							.
																															.							.
																															.							.
																															.							.
																															.							.
																															.							.
																															.							.
																															.							.
																															.							.
																															.							.
																															.							.
																															.							.
																															.							.
																															.							.
																															.							.
																															.							.
																															.							.
																															.							.
																															.							.
																															.							.
																															.							.
																															.							.
																															.							.
																															.							.
																															.							.
																															.							.
																															.							.
																															.							.
																															.							.
																															.							.
																															.							.
																															.							.
																															.							.
																															.							.
																															.							.
																															.							.
																															.							.
																															.							.
																															.							.
																															.							.
																															.							.
																															.							.
																															.							.
																															.							.
																															.							.
																															.							.
																															.							.
																															.							.
																															.							.
																															.							.
																															.							.
																															.							.
																															.							.
																															.							.
																															.							.
																															.							.
																															.							.
																															.							.
																															.							.
																															.							.
																															.							.
																															.							.
																															.							.
																															.							.
																															.							.
																															.							.
																															.							.
																															.							.
																															.							.
																															.							.
																															.							.
																															.							.
																															.							.
																															.							.
																															.							.
																															.							.
																															.							.
																															.							.
																															.							.
																															.							.
																															.							.
																															.							.
																															.							.
																															.							.
																															.							.
																															.							.
																															.							.
																															.							.
																															.							.
																															.							.
																															.							.
																															.							.
																															.							.
																															.							.
																															.							.
																															.							.
																															.							.
																															.							.
																															.							.
																															.							.
																															.							.
																															.							.
																															.							.
																															.							.
																															.							.
																															.							.
																															.							.
														.																	.							.
																															.							.
																															.							.
																															.							.
																															.							.
																															.							.
																															.							.
																															.							.
																															.							.
																															.							.
																															.							.
																															.							.
																															.							.
																															.							.
																															.							.
																															.							.
																															.							.
																															.							.
																															.							.
																															.							.
																															.							.
																															.							.
																															.							.
																															.							.
																															.							.
																															.							.
																															.							.
																															.							.
																															.							.
																															.							.
																															.							.
																															.							.
																															.							.
																															.							.
																															.							.
																															.							.
																															.							.
																															.							.
																															.							.
																															.							.
																															.							.
																															.							.
																															.							.
																															.							.
																															.							.
																															.							.
																															.							.
																															.							.
																															.							.
																															.							.
																															.							.
																															.							.
																															.							.
																															.							.
																															.							.
																															.							.
																															.							.
																															.							.
																															.							.
																															.				.			.
																															.				.			.
																															.							.
																															.							.
																															.							.
																															.							.
																															.							.
																															.							.
																															.							.
																															.							.
																															.							.
																															.							.
																															.							.
																		.																				.
																		.																				.
																		.																				.
																						.																.
																						.																.
																						.																.
																						.																.
																						.																.
																						.																.
																						.																.
																						.																.
																						.																.
	.																					.																.
	.																					.																.
	.																																					.
	.																																					.
	.																																					.
	.																																					.
	.																																					.
	.																																					.
	.																																					.
	.																																					.
	.																																					.
	.																																					.
	.																																					.
	.																																					.
	.																																					.
	.																																					.
	.																																					.
	.																																					.
	.																																					.
	.																																					.
	.																																					.
	.																																					.
	.																																					.
	.																																					.
																																						.
																																						.
																			.																			.
																			.																			.
																			.																			.
																			.																			.
																			.																			.
																			.																			.
																			.																			.
																			.																			.
																			.																			.
																			.																			.
																			.																			.
																			.																			.
																			.																			.
																			.																			.
																			.																			.
																			.																			.
																			.																			.
																			.																			.
																			.																			.
																			.																			.
																			.																			.
																			.																			.
																			.																			.
												.																										.
												.																										.
												.																										.
												.																										.
												.																										.
												.																										.
												.																										.
												.																										.
												.																										.
												.																										.
												.																										.
												.																										.
												.																										.
												.																										.
												.																										.
												.																										.
												.																										.
												.																										.
												.																										.
												.																										.
												.																										.
												.																										.
												.																										.
												.																										.
												.																										.
												.																										.
												.																										.
																									.													.
																									.													.
																									.													.
																									.													.
																										.												.
																										.												.
																										.												.
																										.							.					.
																										.												.
																										.												.
																										.												.
																										.												.
																										.												.
																										.												.
																										.												.
																										.												.
																										.												.
																										.												.
																										.												.
																										.												.
																										.												.
																										.												.
																										.												.
																										.												.
																										.												.
																										.												.
																										.												.
																										.												.
																										.												.
																										.												.
																										.												.
																										.												.
																										.												.
																										.												.
																										.												.
																										.												.
																										.												.
																										.												.
																										.												.
																										.												.
																										.												.
																										.												.
																										.												.
																										.												.
																										.												.
																										.												.
																										.												.
																										.												.
																										.												.
																										.												.
																										.												.
																										.												.
																										.												.
																										.												.
																										.												.
																										.												.
																										.												.
																										.												.
																										.							.					.
																										.												.
																										.												.
																										.												.
																										.												.
																										.												.
																										.												.
																										.												.
																										.												.
																										.												.
																										.												.
																										.												.
																										.												.
																										.												.
																										.												.
																										.												.
																										.												.
																										.												.
																										.												.
																										.												.
																										.												.
																										.												.
																										.												.
																										.												.
																										.												.
																										.												.
																										.												.
																										.												.
																										.												.
																										.												.
																										.							.					.
																										.												.
																										.												.
																										.												.
																										.												.
																										.												.
																										.												.
																										.												.
																										.												.
																										.												.
																										.												.
																										.												.
																										.												.
																										.												.
																										.												.
																										.												.
																										.												.
																										.												.
																										.												.
																										.												.
																				.																		.
																				.																		.
																				.																		.
																				.													.					.
																				.													.					.
																				.																		.
																				.																		.
																				.																		.
																				.																		.
																				.																		.
																				.																		.
																				.																		.
																				.																		.
																				.																		.
																				.																		.
																				.																		.
																				.																		.
																				.																		.
																				.																		.
																				.																		.
																				.																		.
																				.																		.
																				.																		.
																				.																		.
																				.																		.
																				.																		.
																				.																		.
																				.																		.
																				.																		.
																				.																		.
																																					.	.
																																					.	.
																																					.	.
																																					.	.
																																					.	.
																																					.	.
																																					.	.
																																					.	.
																																					.	.
																																					.	.
																																					.	.
																																					.	.
																																					.	.
																																					.	.
																																					.	.
																																					.	.
																																					.	.
																																					.	.
																																					.	.
																																					.	.
																																					.	.
																							.														.	.
																																					.	.
																																					.	.
																																					.	.
																																					.	.
																																					.	.
																																					.	.
																																					.	.
																																					.	.
																																					.	.
																																					.	.
																																					.	.
																																					.	.
																																					.	.
																																					.	.
																																					.	.
																																					.	.
																																					.	.
																																					.	.
																																					.	.
																																					.	.
																																					.	.
																																					.	.
																																					.	.
																																					.	.
																																					.	.
																																					.	.
																																					.	.
																																					.	.
																																					.	.
																																					.	.
																																					.	.
																																					.	.
																																					.	.
																																					.	.
																																					.	.
																																					.	.
																																					.	.
																																					.	.
																																					.	.
																																					.	.
																																					.	.
																																					.	.
																																					.	.
																																					.	.
																																					.	.
																																					.	.
																																					.	.
																																					.	.
																																					.	.
																																					.	.
																																					.	.
																																					.	.
																																					.	.
																																					.	.
																																					.	.
																																					.	.
																																					.	.
																																					.	.
																																					.	.
																																					.	.
																																					.	.
																																					.	.
																																					.	.
																																					.	.
																																					.	.
																	.																					.
																	.																					.
																													.									.
																													.									.
																													.									.
																													.									.
																													.									.
																													.									.
																													.									.
																													.									.
																													.									.
																													.									.
																													.									.
																													.									.
																													.									.
																													.									.
																													.									.
																													.									.
																																						.
																																						.
																																						.
																																						.
																																						.
																																						.
																																						.
																																						.
																																						.
																														.								.
																														.								.
			.																																			.
																												.										.
																												.										.
																												.										.
																												.										.
																												.										.
																												.										.
																												.										.
																												.										.
																												.										.
																												.										.
																												.										.
																												.										.
																												.										.
																												.										.
																												.										.
																												.										.
																												.										.
																												.										.
																												.										.
																												.										.
																												.										.
																												.										.
																												.										.
																												.										.
																												.										.
																												.										.
																												.										.
																												.										.
																												.										.
																												.										.
																												.										.
																												.										.
																												.										.
																												.										.
																												.										.
																												.										.
																												.										.
																												.										.
																												.										.
																												.										.
																												.										.
																												.										.
																												.										.
																												.										.
																												.										.
																												.										.
																												.										.
																												.										.
																												.										.
																												.										.
																												.										.
																												.										.
																												.										.
																												.										.
																												.										.
																												.										.
																												.										.
																												.										.
																												.										.
																												.										.
																												.										.
																												.										.
																												.										.
																												.										.
																												.										.
																												.										.
																												.										.
																												.										.
																												.										.
																												.										.
																												.										.
																												.										.
																												.										.
																												.										.
																												.										.
																												.										.
																												.										.
																												.										.
																												.										.
																												.										.
																												.										.
																												.										.
																												.										.
																												.										.
																												.										.
																												.										.
																												.										.
																												.										.
																												.										.
																												.										.
																												.										.
																												.										.
																												.										.
																												.										.
																												.										.
																												.										.
																												.										.
																												.										.
																												.										.
																												.										.
																												.										.
																												.										.
																												.										.
																												.										.
																												.										.
																												.										.
																												.										.
																												.										.
																												.										.
																												.										.
																												.										.
																												.										.
																												.										.
																												.										.
																												.										.
																												.										.
																												.										.
																												.										.
																												.										.
																												.										.
																												.										.
																												.										.
																												.										.
																												.										.
																												.										.
																												.										.
																												.										.
																												.										.
																												.										.
																												.										.
																												.										.
																												.										.
																												.										.
																												.										.
																												.										.
																												.										.
																												.										.
																												.										.
																												.										.
																												.										.
																												.										.
																												.										.
																												.										.
																												.										.
																												.										.
																												.										.
																												.										.
																												.										.
																												.										.
																												.										.
																												.										.
																												.										.
																												.										.
																												.										.
																												.										.
																												.										.
																												.										.
																												.										.
																												.										.
																												.										.
																												.										.
																												.										.
																												.										.
																												.										.
																												.										.
																												.										.
																												.										.
																												.										.
																												.										.
																												.										.
																												.										.
																												.										.
																												.										.
																												.										.
																												.										.
																												.										.
																												.										.
																												.										.
																												.										.
																												.										.
																												.										.
																												.										.
																												.										.
																												.										.
																																.						.
																																.						.
																																.						.
																																.						.
																																.						.
																																.						.
																																.						.
																																.						.
																																.						.
																																.						.
																																.						.
																																.						.
																																.						.
																																.						.
																																.						.
																																.						.
																																.						.
																																.						.
																																.						.
																																.						.
																																.						.
																																.						.
																																.						.
																																.						.
																																.						.
																																.						.
																																.						.
																																.						.
																																.						.
																																.						.
																																	.					.
																																	.					.
																																	.					.
																																	.					.
																																	.					.
																																	.					.
																																	.					.
																																	.					.
																																	.					.
																																	.					.
																																	.					.
																																	.					.
																																	.					.
																																	.					.
																																	.					.
																																	.					.
																																	.					.
																																	.					.
																																	.					.
																																	.					.
																																	.					.
																																	.					.
																				.													.					.
																				.													.					.
																										.							.					.
																										.							.					.
																										.							.					.
																																	.					.
																																	.					.
																																	.					.
																																	.					.
																																	.					.
																																	.					.
																																	.					.
																																	.					.
																																	.					.
																																		.				.
																																		.				.
																																		.				.
																																		.				.
																																		.				.
																																		.				.
																																		.				.
																																		.				.
																																		.				.
																																		.				.
																																		.				.
																																		.				.
																																		.				.
																																		.				.
																																		.				.
																																		.				.
																																		.				.
																																		.				.
																																		.				.
																																		.				.
																																		.				.
																																		.				.
																																		.				.
																																		.				.
																																		.				.
																																		.				.
																																		.				.
																																		.				.
																																		.				.
																																		.				.
																																		.				.
																																		.				.
																																		.				.
																																		.				.
																																		.				.
																																		.				.
																																		.				.
																																		.				.
																																		.				.
																																		.				.
																																		.				.
																																		.				.
																																		.				.
																																		.				.
																																		.				.
																																		.				.
																																		.				.
																																		.				.
																																		.				.
																																		.				.
																																		.				.
																																		.				.
																																		.				.
																																		.				.
																																		.				.
																																		.				.
																																		.				.
																																		.				.
																																		.				.
																																		.				.
																																		.				.
																																		.				.
																																		.				.
															.																							.
															.																							.
															.																							.
															.																							.
															.																							.
															.																							.
															.																							.
															.																							.
															.																							.
															.																							.
															.																							.
															.																							.
															.																							.
															.																							.
															.																							.
															.																							.
															.																							.
															.																							.
															.																							.
															.																							.
															.																							.
															.																							.
															.																							.
															.																							.
															.																							.
															.																							.
															.																							.
															.																							.
															.																							.
															.																							.
															.																							.
															.																							.
															.																							.
															.																							.
															.																							.
															.																							.
															.																							.
.															.																							.
.															.																							.
.																																						.
.																																						.
.													.																									.
																																						.
																																						.
										.																												.
										.																												.
										.																												.
										.																												.
										.																												.
										.																												.
										.																												.
										.																												.
										.																												.
										.																												.
										.																												.
										.																												.
										.																												.
										.																												.
										.																												.
										.																												.
										.																												.
										.																												.
										.																												.
										.																												.
										.																												.
										.																												.
										.																												.
										.																												.
										.																												.
										.																												.
										.																												.
										.																												.
										.																												.
										.																												.
										.																												.
										.																												.
										.																												.
										.																												.
										.																												.
										.																												.
										.																												.
										.																												.
										.																												.
										.																												.
										.																												.
										.																												.
										.																												.
										.																												.
										.																												.
										.																												.
										.																												.
										.																												.
										.																												.
										.																												.
										.																												.
										.																												.
										.																									.			.
										.																									.			.
										.																												.
										.																												.
										.																												.
										.																												.
										.																												.
										.																												.
										.																												.
										.																												.
										.																												.
										.																												.
										.																												.
										.																												.
										.																												.
										.																												.
										.																												.
										.																												.
										.																												.
										.																												.
										.																												.
										.																									.			.
										.																									.			.
																																			.			.
																																			.			.
																																			.			.
																																			.			.
																																			.			.
																																			.			.
																																			.			.
																																			.			.
																																			.			.
																																			.			.
																																			.			.
																																			.			.
																																			.			.
																																			.			.
																																			.			.
																																			.			.
																																			.			.
																																			.			.
																																			.			.
																																			.			.
																																			.			.
																																			.			.
																																			.			.
																																			.			.
																																			.			.
																																			.			.
																															.				.			.
																															.				.			.
																																			.			.
																																			.			.
																																			.			.
																																			.			.
																																			.			.
																																			.			.
																																			.			.
																																			.			.
																																			.			.
																																			.			.
																																			.			.
																																			.			.
																																			.			.
																																			.			.
																																			.			.
																																			.			.
																																			.			.
																																			.			.
																																			.			.
																																			.			.
																																			.			.
																																			.			.
																																			.			.
																																			.			.
																																			.			.
																																			.			.
																																			.			.
																																			.			.
																																			.			.
																																			.			.
																																			.			.
																																			.			.
																																			.			.
																																			.			.
																																			.			.
																																			.			.
																																			.			.
																																			.			.
																																			.			.
																																			.			.
